# Supplementary material for: Crystal structure of aqua­chlorido­bis­(2-eth­oxy-6-formyl­phenolato-κ2 O 1,O 6)iron(III) aceto­nitrile hemisolvate
Source: Acta Crystallogr Sect E Struct Rep Online. 2014 Oct 4;70(Pt 11):269–71. doi: 10.1107/S1600536814021205 (PMC4257307; doi:10.1107/S1600536814021205)
Supplement: Supplementary file 1 [file e-70-00269-sup1.cif]

##############################################################################
#                                                                            #
# This CIF contains the data in a paper accepted for publication in          #
# Acta Crystallographica Section E. It conforms to the requirements of       #
# Notes for Authors for Acta Crystallographica Section E, and has been       #
# peer reviewed under the auspices of the IUCr Commission on Journals.       #
#                                                                            #
# Full details of the Crystallographic Information File format               #
# are given in the paper "The Crystallographic Information File (CIF):       #
# a New Standard Archive File for Crystallography" by S. R. Hall, F. H.      #
# Allen and I. D. Brown [Acta Cryst. (1991), A47, 655-685].                  #
#                                                                            #
# The current version of the core CIF dictionary is obtainable from          #
# ftp://ftp.iucr.org/pub/cif_core.dic.                                       #
#                                                                            #
# Software is freely available for graphical display of the structure(s)     #
# in this CIF. For information consult the CIF software page                 #
# http://www.iucr.org/resources/cif/software.                                #
#                                                                            #
# This file may be used for bona fide research purposes within the           #
# scientific community so long as proper attribution is given to the journal # 
# article from which it was obtained.                                        #
#                                                                            #
##############################################################################
data_I
_audit_creation_method     SHELXL-97
_journal_date_recd_electronic     2014-09-13
_journal_date_accepted     2014-09-23
_journal_name_full     'Acta Crystallographica, Section E'
_journal_year     2014
_journal_volume     70
_journal_issue     11
_journal_page_first     269
_journal_page_last     271
_journal_paper_category     GM
_journal_paper_doi     10.1107/S1600536814021205
_journal_coeditor_code     LH5728
_publ_contact_author_name     'Shu-Hua zhang'
_publ_contact_author_address
;
college of Chemistry and Bioengineering, Guilin University of Technology,
 541004, People's Republic of China
;
_publ_contact_author_email     'zsh720108@163.com'
_publ_contact_author_fax     '86 773 5896839'
_publ_contact_author_phone     '86 773 5896839'
_publ_section_title
;\
Crystal structure of
aquachloridobis(2-ethoxy-6-formylphenolato-\k^2^<i>O</i>^1^,<i>O</i>^6^)\
iron(III) acetonitrile hemisolvate
;
_publ_section_title_footnote     .
loop_
    _publ_author_name
    _publ_author_footnote
    _publ_author_address
    'Jiang, Xi-Fu' .
;
College of Chemistry and Bioengineering, Guilin University of Technology,
541004, People's Republic of China
;
    'Zhao, Ru-Xia' .
;
College of Chemistry and Bioengineering, Guilin University of Technology,
541004, People's Republic of China
;
    'Zhang, Shu-Hua' .
;
College of Chemistry and Bioengineering, Guilin University of Technology,
541004, People's Republic of China
;
_publ_section_synopsis     .
_database_code_depnum_ccdc_archive     'CCDC 1025672'
_chemical_name_systematic
;\
Aquachloridobis(2-ethoxy-6-formylphenolato-\k^2^<i>O</i>^1^,<i>O</i>^6^)\
iron(III) acetonitrile hemisolvate
;
_chemical_name_common     ?
_chemical_formula_moiety     'C18 H20 Cl Fe O7 , 0.5(C2 H3 N)'
_chemical_formula_sum     'C19 H21.5 Cl Fe N0.5 O7'
_chemical_formula_iupac     '[Fe (C9 H9 O3)2 Cl (H2 O)] , 0.5C2 H3 N '
_chemical_formula_weight     460.17
_chemical_melting_point     ?
_symmetry_cell_setting     monoclinic
_symmetry_space_group_name_H-M     'P 21/c '
_space_group_name_Hall     '-P 2ybc'
loop_
    _symmetry_equiv_pos_as_xyz
    'x, y, z'
    '-x, y+1/2, -z+1/2'
    '-x, -y, -z'
    'x, -y-1/2, z-1/2'
_cell_length_a     11.8565(4)
_cell_length_b     18.0786(5)
_cell_length_c     20.5785(6)
_cell_angle_alpha     90.00
_cell_angle_beta     105.981(3)
_cell_angle_gamma     90.00
_cell_volume     4240.5(2)
_cell_formula_units_Z     8
_cell_measurement_reflns_used     8118
_cell_measurement_theta_min     3.586
_cell_measurement_theta_max     28.489
_cell_measurement_temperature     293(2)
_exptl_crystal_description     block
_exptl_crystal_colour     Black
_exptl_crystal_size_max     0.24
_exptl_crystal_size_mid     0.22
_exptl_crystal_size_min     0.19
_exptl_crystal_density_diffrn     1.442
_exptl_crystal_density_meas     ?
_exptl_crystal_density_method     'not measured'
_exptl_crystal_F_000     1904
_exptl_absorpt_coefficient_mu     0.875
_exptl_absorpt_correction_type     multi-scan
_exptl_absorpt_process_details
;
(CrysAlis RED; Agilent, 2012)
;
_exptl_absorpt_correction_T_min     0.811
_exptl_absorpt_correction_T_max     0.848
_exptl_special_details     ?
_diffrn_ambient_temperature     293(2)
_diffrn_radiation_type     MoK\a
_diffrn_radiation_wavelength     0.71073
_diffrn_radiation_source     'fine-focus sealed tube'
_diffrn_radiation_monochromator     graphite
_diffrn_measurement_device_type     'SuperNova, Single source at offset, Eos'
_diffrn_measurement_method     '\w scans'
_diffrn_detector_area_resol_mean     0
_diffrn_reflns_number     17797
_diffrn_reflns_av_R_equivalents     0.0223
_diffrn_reflns_av_sigmaI/netI     0.0316
_diffrn_reflns_theta_min     2.88
_diffrn_reflns_theta_max     25.10
_diffrn_reflns_theta_full     25.10
_diffrn_measured_fraction_theta_max     0.998
_diffrn_measured_fraction_theta_full     0.998
_diffrn_reflns_limit_h_min     -11
_diffrn_reflns_limit_h_max     14
_diffrn_reflns_limit_k_min     -21
_diffrn_reflns_limit_k_max     15
_diffrn_reflns_limit_l_min     -24
_diffrn_reflns_limit_l_max     24
_diffrn_standards_number     0
_diffrn_standards_interval_count     0
_diffrn_standards_interval_time     0
_diffrn_standards_decay_%     0
_refine_special_details
;
Refinement of <i>F</i>^2^ against ALL reflections. The weighted <i>R</i>-factor
<i>wR</i> and goodness of fit <i>S</i> are based on <i>F</i>^2^, conventional
<i>R</i>-factors <i>R</i> are based on <i>F</i>, with <i>F</i> set to zero for
negative <i>F</i>^2^. The threshold expression of <i>F</i>^2^ >
\s(<i>F</i>^2^) is used only for calculating <i>R</i>-factors(gt) <i>etc</i>.
and is not relevant to the choice of reflections for refinement.
<i>R</i>-factors based on <i>F</i>^2^ are statistically about twice as large
as those based on <i>F</i>, and <i>R</i>- factors based on ALL data will be
even larger.
;
_reflns_number_total     7544
_reflns_number_gt     6145
_reflns_threshold_expression     'I>2\s(I)'
_refine_ls_structure_factor_coef     Fsqd
_refine_ls_matrix_type     full
_refine_ls_R_factor_all     0.0491
_refine_ls_R_factor_gt     0.0366
_refine_ls_wR_factor_gt     0.0887
_refine_ls_wR_factor_ref     0.0972
_refine_ls_goodness_of_fit_ref     1.004
_refine_ls_restrained_S_all     1.004
_refine_ls_number_reflns     7544
_refine_ls_number_parameters     517
_refine_ls_number_restraints     0
_refine_ls_hydrogen_treatment     constr
_refine_ls_weighting_scheme     calc
_refine_ls_weighting_details
         'calc w=1/[\s^2^(Fo^2^)+(0.0404P)^2^+2.8341P] where P=(Fo^2^+2Fc^2^)/3'
_atom_sites_solution_hydrogens     geom
_atom_sites_solution_primary     direct
_atom_sites_solution_secondary     difmap
_refine_ls_shift/su_max     0.001
_refine_ls_shift/su_mean     0.000
_refine_diff_density_max     0.270
_refine_diff_density_min     -0.236
_refine_ls_extinction_method     none
_refine_ls_extinction_coef     ?
loop_
    _atom_type_symbol
    _atom_type_description
    _atom_type_scat_dispersion_real
    _atom_type_scat_dispersion_imag
    _atom_type_scat_source
    'C' 'C' 0.0033 0.0016
                         'International Tables Vol C Tables 4.2.6.8 and 6.1.1.4'
    'H' 'H' 0.0000 0.0000
                         'International Tables Vol C Tables 4.2.6.8 and 6.1.1.4'
    'N' 'N' 0.0061 0.0033
                         'International Tables Vol C Tables 4.2.6.8 and 6.1.1.4'
    'O' 'O' 0.0106 0.0060
                         'International Tables Vol C Tables 4.2.6.8 and 6.1.1.4'
    'Cl' 'Cl' 0.1484 0.1585
                         'International Tables Vol C Tables 4.2.6.8 and 6.1.1.4'
    'Fe' 'Fe' 0.3463 0.8444
                         'International Tables Vol C Tables 4.2.6.8 and 6.1.1.4'
_computing_data_collection
;
CrysAlisPro (Agilent, 2012)
;
_computing_cell_refinement
;
CrysAlisPro (Agilent, 2012)
;
_computing_data_reduction
;
CrysAlisPro (Agilent, 2012)
;
_computing_structure_solution
;
SHELXS97 (Sheldrick, 2008)
;
_computing_structure_refinement
;
SHELXL97 (Sheldrick, 2008)
;
_computing_molecular_graphics
;
SHELXTL (Sheldrick, 2008) and PLATON (Spek, 2009)
;
_computing_publication_material
;
Olex2 (Dolomanov <i>et al.</i>,  2009)
;
loop_
    _atom_site_type_symbol
    _atom_site_label
    _atom_site_fract_x
    _atom_site_fract_y
    _atom_site_fract_z
    _atom_site_U_iso_or_equiv
    _atom_site_adp_type
    _atom_site_calc_flag
    _atom_site_refinement_flags
    _atom_site_occupancy
    _atom_site_symmetry_multiplicity
    _atom_site_disorder_assembly
    _atom_site_disorder_group
    C C1 0.4723(2) 0.43070(13) 0.87478(12) 0.0313(5) Uani d . 1 1 . .
    C C2 0.5036(2) 0.41391(14) 0.94458(12) 0.0361(6) Uani d . 1 1 . .
    C C3 0.6098(2) 0.44226(16) 0.98744(14) 0.0467(7) Uani d . 1 1 . .
    H H3 0.6308 0.4311 1.0333 0.056 Uiso calc R 1 1 . .
    C C4 0.6807(2) 0.48534(17) 0.96195(15) 0.0511(8) Uani d . 1 1 . .
    H H4 0.7501 0.5036 0.9905 0.061 Uiso calc R 1 1 . .
    C C5 0.6504(2) 0.50250(15) 0.89322(14) 0.0457(7) Uani d . 1 1 . .
    H H5 0.6999 0.5323 0.8764 0.055 Uiso calc R 1 1 . .
    C C6 0.5483(2) 0.47596(14) 0.84989(13) 0.0357(6) Uani d . 1 1 . .
    C C7 0.4316(2) 0.37029(15) 0.97413(12) 0.0411(6) Uani d . 1 1 . .
    H H7A 0.4588 0.3627 1.0205 0.049 Uiso calc R 1 1 . .
    C C8 0.5749(3) 0.54206(16) 0.75438(15) 0.0500(7) Uani d . 1 1 . .
    H H8A 0.6522 0.5229 0.7564 0.060 Uiso calc R 1 1 . .
    H H8B 0.5843 0.5876 0.7802 0.060 Uiso calc R 1 1 . .
    C C9 0.5078(3) 0.5565(2) 0.68265(17) 0.0771(11) Uani d . 1 1 . .
    H H9A 0.4918 0.5104 0.6587 0.116 Uiso calc R 1 1 . .
    H H9B 0.5534 0.5876 0.6617 0.116 Uiso calc R 1 1 . .
    H H9C 0.4352 0.5807 0.6815 0.116 Uiso calc R 1 1 . .
    C C10 0.0680(2) 0.31538(14) 0.71813(12) 0.0356(6) Uani d . 1 1 . .
    C C11 -0.0010(2) 0.27358(15) 0.74985(14) 0.0392(6) Uani d . 1 1 . .
    C C12 -0.1098(3) 0.24408(18) 0.71145(17) 0.0557(8) Uani d . 1 1 . .
    H H12 -0.1553 0.2164 0.7328 0.067 Uiso calc R 1 1 . .
    C C13 -0.1476(3) 0.2559(2) 0.64441(18) 0.0737(11) Uani d . 1 1 . .
    H H13 -0.2191 0.2363 0.6198 0.088 Uiso calc R 1 1 . .
    C C14 -0.0808(3) 0.2970(2) 0.61172(16) 0.0684(10) Uani d . 1 1 . .
    H H14 -0.1079 0.3044 0.5653 0.082 Uiso calc R 1 1 . .
    C C15 0.0254(2) 0.32719(17) 0.64725(14) 0.0473(7) Uani d . 1 1 . .
    C C16 0.0336(2) 0.25793(14) 0.82021(14) 0.0413(6) Uani d . 1 1 . .
    H H16 -0.0186 0.2297 0.8363 0.050 Uiso calc R 1 1 . .
    C C17 0.0579(3) 0.3882(2) 0.55026(15) 0.0729(11) Uani d . 1 1 . .
    H H17A -0.0163 0.4141 0.5415 0.088 Uiso calc R 1 1 . .
    H H17B 0.0466 0.3441 0.5223 0.088 Uiso calc R 1 1 . .
    C C18 0.1481(4) 0.4368(2) 0.53403(17) 0.0868(13) Uani d . 1 1 . .
    H H18A 0.1240 0.4494 0.4869 0.130 Uiso calc R 1 1 . .
    H H18B 0.2218 0.4112 0.5441 0.130 Uiso calc R 1 1 . .
    H H18C 0.1566 0.4811 0.5606 0.130 Uiso calc R 1 1 . .
    C C19 0.6290(2) 0.30649(14) 0.80685(12) 0.0351(6) Uani d . 1 1 . .
    C C20 0.6729(2) 0.29049(15) 0.87667(13) 0.0412(6) Uani d . 1 1 . .
    C C21 0.7816(3) 0.31710(18) 0.91231(15) 0.0554(8) Uani d . 1 1 . .
    H H21 0.8107 0.3059 0.9580 0.066 Uiso calc R 1 1 . .
    C C22 0.8483(3) 0.36059(18) 0.88073(16) 0.0567(8) Uani d . 1 1 . .
    H H22 0.9203 0.3790 0.9058 0.068 Uiso calc R 1 1 . .
    C C23 0.8093(2) 0.37603(16) 0.81448(16) 0.0495(7) Uani d . 1 1 . .
    H H23 0.8551 0.4045 0.7939 0.059 Uiso calc R 1 1 . .
    C C24 0.6985(2) 0.34914(15) 0.77547(13) 0.0399(6) Uani d . 1 1 . .
    C C25 0.6616(2) 0.36812(15) 0.70571(14) 0.0436(7) Uani d . 1 1 . .
    H H25 0.7135 0.3969 0.6899 0.052 Uiso calc R 1 1 . .
    C C26 0.6419(3) 0.2228(2) 0.97025(15) 0.0687(10) Uani d . 1 1 . .
    H H26A 0.6566 0.2642 1.0014 0.082 Uiso calc R 1 1 . .
    H H26B 0.7149 0.1960 0.9758 0.082 Uiso calc R 1 1 . .
    C C27 0.5526(4) 0.1736(2) 0.98454(17) 0.0903(13) Uani d . 1 1 . .
    H H27A 0.5799 0.1554 1.0300 0.135 Uiso calc R 1 1 . .
    H H27B 0.5386 0.1328 0.9535 0.135 Uiso calc R 1 1 . .
    H H27C 0.4810 0.2007 0.9794 0.135 Uiso calc R 1 1 . .
    C C28 0.2287(2) 0.18807(13) 0.65121(12) 0.0308(5) Uani d . 1 1 . .
    C C29 0.1559(2) 0.14007(14) 0.67567(13) 0.0363(6) Uani d . 1 1 . .
    C C30 0.0640(3) 0.10353(16) 0.63112(16) 0.0535(8) Uani d . 1 1 . .
    H H30 0.0163 0.0720 0.6476 0.064 Uiso calc R 1 1 . .
    C C31 0.0426(3) 0.11373(19) 0.56139(16) 0.0644(9) Uani d . 1 1 . .
    H H31 -0.0184 0.0881 0.5319 0.077 Uiso calc R 1 1 . .
    C C32 0.1090(3) 0.16011(18) 0.53657(15) 0.0540(8) Uani d . 1 1 . .
    H H32 0.0930 0.1669 0.4901 0.065 Uiso calc R 1 1 . .
    C C33 0.2032(2) 0.19863(14) 0.58073(12) 0.0352(6) Uani d . 1 1 . .
    C C34 0.2671(2) 0.24922(14) 0.55117(12) 0.0365(6) Uani d . 1 1 . .
    H H34 0.2399 0.2553 0.5046 0.044 Uiso calc R 1 1 . .
    C C35 0.1192(3) 0.08154(17) 0.77209(17) 0.0576(8) Uani d . 1 1 . .
    H H35A 0.1187 0.0336 0.7509 0.069 Uiso calc R 1 1 . .
    H H35B 0.0388 0.0983 0.7637 0.069 Uiso calc R 1 1 . .
    C C36 0.1749(3) 0.0756(2) 0.84620(18) 0.0783(11) Uani d . 1 1 . .
    H H36A 0.1315 0.0412 0.8655 0.117 Uiso calc R 1 1 . .
    H H36B 0.1747 0.1232 0.8668 0.117 Uiso calc R 1 1 . .
    H H36C 0.2542 0.0586 0.8541 0.117 Uiso calc R 1 1 . .
    C C37 0.7841(4) 0.4555(2) 0.2688(2) 0.0958(14) Uani d . 1 1 . .
    H H37A 0.7900 0.4268 0.2306 0.144 Uiso calc R 1 1 . .
    H H37B 0.8267 0.5009 0.2703 0.144 Uiso calc R 1 1 . .
    H H37C 0.7032 0.4663 0.2647 0.144 Uiso calc R 1 1 . .
    C C38 0.8329(4) 0.4144(2) 0.3298(2) 0.0813(12) Uani d . 1 1 . .
    Cl Cl1 0.13472(7) 0.44690(4) 0.86746(4) 0.0548(2) Uani d . 1 1 . .
    Cl Cl2 0.55591(7) 0.18069(4) 0.65509(4) 0.05256(19) Uani d . 1 1 . .
    Fe Fe1 0.24653(3) 0.35131(2) 0.845034(16) 0.03200(11) Uani d . 1 1 . .
    Fe Fe2 0.44691(3) 0.27615(2) 0.680267(17) 0.03308(11) Uani d . 1 1 . .
    H H7 0.4102 0.2531 0.8409 0.050 Uiso d R 1 1 . .
    H H14A 0.2855 0.3687 0.6893 0.050 Uiso d R 1 1 . .
    H H7B 0.3042 0.2300 0.7991 0.050 Uiso d R 1 1 . .
    H H14B 0.3926 0.3959 0.7267 0.050 Uiso d R 1 1 . .
    N N1 0.8708(4) 0.3813(2) 0.3776(2) 0.1248(16) Uani d . 1 1 . .
    O O1 0.37557(14) 0.40635(9) 0.83148(8) 0.0357(4) Uani d . 1 1 . .
    O O2 0.33580(16) 0.34094(10) 0.94490(8) 0.0422(4) Uani d . 1 1 . .
    O O3 0.17033(14) 0.34421(10) 0.74945(8) 0.0368(4) Uani d . 1 1 . .
    O O4 0.12491(16) 0.27731(10) 0.86278(9) 0.0421(4) Uani d . 1 1 . .
    O O5 0.09822(18) 0.36832(12) 0.62027(9) 0.0562(6) Uani d . 1 1 . .
    O O6 0.51042(16) 0.48883(10) 0.78201(9) 0.0417(4) Uani d . 1 1 . .
    O O7 0.33730(15) 0.24998(10) 0.83627(8) 0.0392(4) Uani d . 1 1 . .
    O O8 0.31635(14) 0.22101(9) 0.69505(8) 0.0335(4) Uani d . 1 1 . .
    O O9 0.35436(16) 0.28597(10) 0.58031(8) 0.0403(4) Uani d . 1 1 . .
    O O10 0.52406(15) 0.28135(10) 0.77521(8) 0.0376(4) Uani d . 1 1 . .
    O O11 0.56879(16) 0.35092(11) 0.66343(9) 0.0446(5) Uani d . 1 1 . .
    O O12 0.59928(17) 0.24897(12) 0.90188(9) 0.0515(5) Uani d . 1 1 . .
    O O13 0.18531(16) 0.13332(10) 0.74457(9) 0.0420(4) Uani d . 1 1 . .
    O O14 0.35666(15) 0.37611(10) 0.69009(8) 0.0391(4) Uani d . 1 1 . .
loop_
    _atom_site_aniso_label
    _atom_site_aniso_U_11
    _atom_site_aniso_U_22
    _atom_site_aniso_U_33
    _atom_site_aniso_U_12
    _atom_site_aniso_U_13
    _atom_site_aniso_U_23
    C1 0.0282(13) 0.0326(13) 0.0322(13) -0.0006(10) 0.0065(10) -0.0087(11)
    C2 0.0313(14) 0.0454(15) 0.0306(13) 0.0007(11) 0.0070(11) -0.0066(11)
    C3 0.0394(16) 0.0601(18) 0.0342(14) 0.0006(14) -0.0004(12) -0.0133(13)
    C4 0.0341(15) 0.0617(19) 0.0515(17) -0.0091(14) 0.0017(13) -0.0206(15)
    C5 0.0368(15) 0.0457(16) 0.0538(17) -0.0092(12) 0.0113(13) -0.0114(14)
    C6 0.0327(14) 0.0365(14) 0.0381(14) -0.0027(11) 0.0100(11) -0.0065(11)
    C7 0.0434(16) 0.0526(16) 0.0235(12) 0.0017(13) 0.0029(11) -0.0024(12)
    C8 0.0502(18) 0.0429(16) 0.0629(19) -0.0088(13) 0.0258(15) 0.0053(14)
    C9 0.076(3) 0.089(3) 0.069(2) -0.013(2) 0.025(2) 0.031(2)
    C10 0.0267(13) 0.0404(14) 0.0352(13) 0.0073(11) 0.0011(11) -0.0065(12)
    C11 0.0287(14) 0.0440(15) 0.0447(15) -0.0002(11) 0.0099(12) -0.0111(12)
    C12 0.0345(16) 0.065(2) 0.065(2) -0.0077(14) 0.0099(15) -0.0148(17)
    C13 0.0355(18) 0.108(3) 0.067(2) -0.0123(19) -0.0041(17) -0.022(2)
    C14 0.0471(19) 0.102(3) 0.0422(17) 0.0010(19) -0.0112(15) -0.0115(18)
    C15 0.0385(16) 0.0628(19) 0.0356(14) 0.0097(14) 0.0018(12) -0.0037(14)
    C16 0.0349(15) 0.0388(14) 0.0536(17) -0.0069(12) 0.0179(13) -0.0040(13)
    C17 0.084(3) 0.093(3) 0.0333(16) 0.032(2) 0.0016(16) 0.0142(17)
    C18 0.131(4) 0.084(3) 0.049(2) 0.027(3) 0.033(2) 0.0260(19)
    C19 0.0261(13) 0.0431(14) 0.0335(13) 0.0029(11) 0.0040(11) -0.0105(11)
    C20 0.0327(14) 0.0521(16) 0.0354(14) 0.0063(12) 0.0038(12) -0.0033(13)
    C21 0.0413(17) 0.070(2) 0.0426(16) 0.0059(15) -0.0086(14) -0.0056(15)
    C22 0.0320(16) 0.069(2) 0.060(2) -0.0048(14) -0.0034(14) -0.0154(17)
    C23 0.0312(15) 0.0517(17) 0.065(2) -0.0040(13) 0.0128(14) -0.0137(15)
    C24 0.0312(14) 0.0463(15) 0.0420(15) -0.0013(12) 0.0100(12) -0.0116(12)
    C25 0.0366(15) 0.0462(16) 0.0518(16) -0.0091(12) 0.0187(13) -0.0066(13)
    C26 0.078(3) 0.088(3) 0.0302(15) 0.004(2) -0.0023(16) 0.0079(16)
    C27 0.109(3) 0.119(3) 0.0420(19) -0.007(3) 0.019(2) 0.016(2)
    C28 0.0261(12) 0.0312(12) 0.0340(13) 0.0022(10) 0.0065(10) -0.0069(11)
    C29 0.0313(14) 0.0384(14) 0.0386(14) -0.0006(11) 0.0089(11) -0.0049(12)
    C30 0.0401(16) 0.0514(17) 0.067(2) -0.0149(14) 0.0118(15) -0.0030(16)
    C31 0.0495(19) 0.081(2) 0.0526(19) -0.0257(17) -0.0029(15) -0.0149(18)
    C32 0.0459(18) 0.070(2) 0.0384(15) -0.0093(15) -0.0018(13) -0.0072(15)
    C33 0.0319(14) 0.0409(14) 0.0307(13) 0.0018(11) 0.0049(11) -0.0066(11)
    C34 0.0373(15) 0.0473(15) 0.0238(12) 0.0091(12) 0.0065(11) -0.0036(11)
    C35 0.060(2) 0.0526(18) 0.071(2) -0.0060(15) 0.0350(17) 0.0076(16)
    C36 0.092(3) 0.083(3) 0.072(2) 0.001(2) 0.043(2) 0.026(2)
    C37 0.081(3) 0.089(3) 0.121(4) 0.028(2) 0.034(3) 0.025(3)
    C38 0.080(3) 0.071(3) 0.097(3) 0.023(2) 0.031(2) -0.001(2)
    Cl1 0.0538(4) 0.0557(4) 0.0578(4) 0.0102(4) 0.0200(4) -0.0059(4)
    Cl2 0.0491(4) 0.0603(5) 0.0508(4) 0.0039(3) 0.0180(3) -0.0090(4)
    Fe1 0.0288(2) 0.0411(2) 0.02566(18) -0.00498(15) 0.00670(14) -0.00089(15)
    Fe2 0.0304(2) 0.0436(2) 0.02459(18) -0.00648(15) 0.00658(15) -0.00295(15)
    N1 0.163(4) 0.103(3) 0.103(3) 0.048(3) 0.028(3) 0.008(3)
    O1 0.0312(9) 0.0468(10) 0.0276(8) -0.0103(8) 0.0053(7) -0.0003(8)
    O2 0.0426(11) 0.0564(12) 0.0271(9) -0.0081(9) 0.0088(8) 0.0021(8)
    O3 0.0302(9) 0.0504(10) 0.0275(8) -0.0057(8) 0.0042(7) -0.0011(8)
    O4 0.0372(10) 0.0507(11) 0.0387(10) -0.0093(8) 0.0110(8) 0.0018(9)
    O5 0.0547(13) 0.0775(15) 0.0301(10) 0.0058(11) 0.0012(9) 0.0105(10)
    O6 0.0398(10) 0.0444(10) 0.0408(10) -0.0137(8) 0.0111(8) 0.0023(8)
    O7 0.0349(10) 0.0467(10) 0.0344(9) 0.0000(8) 0.0072(8) -0.0038(8)
    O8 0.0305(9) 0.0430(10) 0.0258(8) -0.0068(8) 0.0058(7) -0.0036(7)
    O9 0.0410(11) 0.0526(11) 0.0267(9) -0.0066(9) 0.0081(8) -0.0014(8)
    O10 0.0298(9) 0.0538(11) 0.0278(9) -0.0070(8) 0.0054(7) -0.0017(8)
    O11 0.0400(11) 0.0584(12) 0.0362(10) -0.0130(9) 0.0117(9) -0.0013(9)
    O12 0.0478(12) 0.0713(13) 0.0283(9) 0.0010(10) -0.0012(9) 0.0063(9)
    O13 0.0403(11) 0.0453(11) 0.0430(10) -0.0052(8) 0.0159(9) 0.0021(9)
    O14 0.0377(10) 0.0456(10) 0.0324(9) -0.0036(8) 0.0072(8) -0.0051(8)
_geom_special_details
;
All e.s.d.'s (except the e.s.d. in the dihedral angle between two l.s. planes)
are estimated using the full covariance matrix. The cell e.s.d.'s are taken
into account individually in the estimation of e.s.d.'s in distances, angles
and torsion angles; correlations between e.s.d.'s in cell parameters are only
used when they are defined by crystal symmetry. An approximate (isotropic)
treatment of cell e.s.d.'s is used for estimating e.s.d.'s involving l.s.
planes.
;
loop_
    _geom_bond_atom_site_label_1
    _geom_bond_atom_site_label_2
    _geom_bond_site_symmetry_2
    _geom_bond_distance
    _geom_bond_publ_flag
    C1 O1 . 1.319(3) ?
    C1 C6 . 1.414(3) ?
    C1 C2 . 1.414(3) ?
    C2 C7 . 1.416(4) ?
    C2 C3 . 1.420(3) ?
    C3 C4 . 1.353(4) ?
    C3 H3 . 0.9300 ?
    C4 C5 . 1.395(4) ?
    C4 H4 . 0.9300 ?
    C5 C6 . 1.377(3) ?
    C5 H5 . 0.9300 ?
    C6 O6 . 1.364(3) ?
    C7 O2 . 1.248(3) ?
    C7 H7A . 0.9300 ?
    C8 O6 . 1.440(3) ?
    C8 C9 . 1.494(4) ?
    C8 H8A . 0.9700 ?
    C8 H8B . 0.9700 ?
    C9 H9A . 0.9600 ?
    C9 H9B . 0.9600 ?
    C9 H9C . 0.9600 ?
    C10 O3 . 1.315(3) ?
    C10 C11 . 1.401(4) ?
    C10 C15 . 1.422(4) ?
    C11 C12 . 1.418(4) ?
    C11 C16 . 1.420(4) ?
    C12 C13 . 1.345(5) ?
    C12 H12 . 0.9300 ?
    C13 C14 . 1.387(5) ?
    C13 H13 . 0.9300 ?
    C14 C15 . 1.383(4) ?
    C14 H14 . 0.9300 ?
    C15 O5 . 1.368(4) ?
    C16 O4 . 1.241(3) ?
    C16 H16 . 0.9300 ?
    C17 O5 . 1.433(3) ?
    C17 C18 . 1.491(5) ?
    C17 H17A . 0.9700 ?
    C17 H17B . 0.9700 ?
    C18 H18A . 0.9600 ?
    C18 H18B . 0.9600 ?
    C18 H18C . 0.9600 ?
    C19 O10 . 1.317(3) ?
    C19 C24 . 1.408(4) ?
    C19 C20 . 1.417(3) ?
    C20 O12 . 1.358(3) ?
    C20 C21 . 1.382(4) ?
    C21 C22 . 1.396(5) ?
    C21 H21 . 0.9300 ?
    C22 C23 . 1.343(4) ?
    C22 H22 . 0.9300 ?
    C23 C24 . 1.423(4) ?
    C23 H23 . 0.9300 ?
    C24 C25 . 1.423(4) ?
    C25 O11 . 1.240(3) ?
    C25 H25 . 0.9300 ?
    C26 O12 . 1.438(3) ?
    C26 C27 . 1.473(5) ?
    C26 H26A . 0.9700 ?
    C26 H26B . 0.9700 ?
    C27 H27A . 0.9600 ?
    C27 H27B . 0.9600 ?
    C27 H27C . 0.9600 ?
    C28 O8 . 1.316(3) ?
    C28 C33 . 1.411(3) ?
    C28 C29 . 1.411(3) ?
    C29 O13 . 1.369(3) ?
    C29 C30 . 1.383(4) ?
    C30 C31 . 1.399(4) ?
    C30 H30 . 0.9300 ?
    C31 C32 . 1.344(4) ?
    C31 H31 . 0.9300 ?
    C32 C33 . 1.414(4) ?
    C32 H32 . 0.9300 ?
    C33 C34 . 1.426(4) ?
    C34 O9 . 1.237(3) ?
    C34 H34 . 0.9300 ?
    C35 O13 . 1.433(3) ?
    C35 C36 . 1.489(4) ?
    C35 H35A . 0.9700 ?
    C35 H35B . 0.9700 ?
    C36 H36A . 0.9600 ?
    C36 H36B . 0.9600 ?
    C36 H36C . 0.9600 ?
    C37 C38 . 1.436(6) ?
    C37 H37A . 0.9600 ?
    C37 H37B . 0.9600 ?
    C37 H37C . 0.9600 ?
    C38 N1 . 1.133(5) ?
    Cl1 Fe1 . 2.3007(8) ?
    Cl2 Fe2 . 2.2990(8) ?
    Fe1 O1 . 1.9088(17) y
    Fe1 O3 . 1.9296(16) y
    Fe1 O2 . 2.0447(17) y
    Fe1 O4 . 2.0719(18) y
    Fe1 O7 . 2.1573(18) y
    Fe2 O10 . 1.9181(16) y
    Fe2 O8 . 1.9343(17) y
    Fe2 O9 . 2.0551(17) y
    Fe2 O11 . 2.0763(18) y
    Fe2 O14 . 2.1379(18) y
    O7 H7 . 0.8453 ?
    O7 H7B . 0.8394 ?
    O14 H14A . 0.8504 ?
    O14 H14B . 0.8371 ?
loop_
    _geom_angle_atom_site_label_1
    _geom_angle_atom_site_label_2
    _geom_angle_atom_site_label_3
    _geom_angle_site_symmetry_1
    _geom_angle_site_symmetry_3
    _geom_angle
    _geom_angle_publ_flag
    O1 C1 C6 . . 118.1(2) ?
    O1 C1 C2 . . 123.4(2) ?
    C6 C1 C2 . . 118.5(2) ?
    C1 C2 C7 . . 122.3(2) ?
    C1 C2 C3 . . 119.6(2) ?
    C7 C2 C3 . . 118.1(2) ?
    C4 C3 C2 . . 120.4(3) ?
    C4 C3 H3 . . 119.8 ?
    C2 C3 H3 . . 119.8 ?
    C3 C4 C5 . . 120.5(3) ?
    C3 C4 H4 . . 119.8 ?
    C5 C4 H4 . . 119.8 ?
    C6 C5 C4 . . 120.9(3) ?
    C6 C5 H5 . . 119.5 ?
    C4 C5 H5 . . 119.5 ?
    O6 C6 C5 . . 125.9(2) ?
    O6 C6 C1 . . 114.0(2) ?
    C5 C6 C1 . . 120.1(2) ?
    O2 C7 C2 . . 127.3(2) ?
    O2 C7 H7A . . 116.4 ?
    C2 C7 H7A . . 116.4 ?
    O6 C8 C9 . . 108.1(2) ?
    O6 C8 H8A . . 110.1 ?
    C9 C8 H8A . . 110.1 ?
    O6 C8 H8B . . 110.1 ?
    C9 C8 H8B . . 110.1 ?
    H8A C8 H8B . . 108.4 ?
    C8 C9 H9A . . 109.5 ?
    C8 C9 H9B . . 109.5 ?
    H9A C9 H9B . . 109.5 ?
    C8 C9 H9C . . 109.5 ?
    H9A C9 H9C . . 109.5 ?
    H9B C9 H9C . . 109.5 ?
    O3 C10 C11 . . 124.4(2) ?
    O3 C10 C15 . . 117.5(2) ?
    C11 C10 C15 . . 118.1(2) ?
    C10 C11 C12 . . 120.1(3) ?
    C10 C11 C16 . . 122.7(2) ?
    C12 C11 C16 . . 117.1(3) ?
    C13 C12 C11 . . 120.5(3) ?
    C13 C12 H12 . . 119.8 ?
    C11 C12 H12 . . 119.8 ?
    C12 C13 C14 . . 120.6(3) ?
    C12 C13 H13 . . 119.7 ?
    C14 C13 H13 . . 119.7 ?
    C15 C14 C13 . . 120.9(3) ?
    C15 C14 H14 . . 119.6 ?
    C13 C14 H14 . . 119.6 ?
    O5 C15 C14 . . 125.8(3) ?
    O5 C15 C10 . . 114.4(2) ?
    C14 C15 C10 . . 119.8(3) ?
    O4 C16 C11 . . 127.9(3) ?
    O4 C16 H16 . . 116.1 ?
    C11 C16 H16 . . 116.1 ?
    O5 C17 C18 . . 108.2(3) ?
    O5 C17 H17A . . 110.1 ?
    C18 C17 H17A . . 110.1 ?
    O5 C17 H17B . . 110.1 ?
    C18 C17 H17B . . 110.1 ?
    H17A C17 H17B . . 108.4 ?
    C17 C18 H18A . . 109.5 ?
    C17 C18 H18B . . 109.5 ?
    H18A C18 H18B . . 109.5 ?
    C17 C18 H18C . . 109.5 ?
    H18A C18 H18C . . 109.5 ?
    H18B C18 H18C . . 109.5 ?
    O10 C19 C24 . . 123.7(2) ?
    O10 C19 C20 . . 117.6(2) ?
    C24 C19 C20 . . 118.6(2) ?
    O12 C20 C21 . . 126.4(3) ?
    O12 C20 C19 . . 113.9(2) ?
    C21 C20 C19 . . 119.7(3) ?
    C20 C21 C22 . . 120.9(3) ?
    C20 C21 H21 . . 119.5 ?
    C22 C21 H21 . . 119.5 ?
    C23 C22 C21 . . 120.6(3) ?
    C23 C22 H22 . . 119.7 ?
    C21 C22 H22 . . 119.7 ?
    C22 C23 C24 . . 120.5(3) ?
    C22 C23 H23 . . 119.7 ?
    C24 C23 H23 . . 119.7 ?
    C19 C24 C25 . . 122.6(2) ?
    C19 C24 C23 . . 119.6(3) ?
    C25 C24 C23 . . 117.8(3) ?
    O11 C25 C24 . . 127.9(3) ?
    O11 C25 H25 . . 116.1 ?
    C24 C25 H25 . . 116.1 ?
    O12 C26 C27 . . 108.4(3) ?
    O12 C26 H26A . . 110.0 ?
    C27 C26 H26A . . 110.0 ?
    O12 C26 H26B . . 110.0 ?
    C27 C26 H26B . . 110.0 ?
    H26A C26 H26B . . 108.4 ?
    C26 C27 H27A . . 109.5 ?
    C26 C27 H27B . . 109.5 ?
    H27A C27 H27B . . 109.5 ?
    C26 C27 H27C . . 109.5 ?
    H27A C27 H27C . . 109.5 ?
    H27B C27 H27C . . 109.5 ?
    O8 C28 C33 . . 123.3(2) ?
    O8 C28 C29 . . 118.6(2) ?
    C33 C28 C29 . . 118.1(2) ?
    O13 C29 C30 . . 125.0(2) ?
    O13 C29 C28 . . 114.7(2) ?
    C30 C29 C28 . . 120.3(2) ?
    C29 C30 C31 . . 120.3(3) ?
    C29 C30 H30 . . 119.8 ?
    C31 C30 H30 . . 119.8 ?
    C32 C31 C30 . . 120.8(3) ?
    C32 C31 H31 . . 119.6 ?
    C30 C31 H31 . . 119.6 ?
    C31 C32 C33 . . 120.3(3) ?
    C31 C32 H32 . . 119.8 ?
    C33 C32 H32 . . 119.8 ?
    C28 C33 C32 . . 120.1(3) ?
    C28 C33 C34 . . 122.5(2) ?
    C32 C33 C34 . . 117.4(2) ?
    O9 C34 C33 . . 127.5(2) ?
    O9 C34 H34 . . 116.2 ?
    C33 C34 H34 . . 116.2 ?
    O13 C35 C36 . . 108.4(3) ?
    O13 C35 H35A . . 110.0 ?
    C36 C35 H35A . . 110.0 ?
    O13 C35 H35B . . 110.0 ?
    C36 C35 H35B . . 110.0 ?
    H35A C35 H35B . . 108.4 ?
    C35 C36 H36A . . 109.5 ?
    C35 C36 H36B . . 109.5 ?
    H36A C36 H36B . . 109.5 ?
    C35 C36 H36C . . 109.5 ?
    H36A C36 H36C . . 109.5 ?
    H36B C36 H36C . . 109.5 ?
    C38 C37 H37A . . 109.5 ?
    C38 C37 H37B . . 109.5 ?
    H37A C37 H37B . . 109.5 ?
    C38 C37 H37C . . 109.5 ?
    H37A C37 H37C . . 109.5 ?
    H37B C37 H37C . . 109.5 ?
    N1 C38 C37 . . 179.3(6) ?
    O1 Fe1 O3 . . 93.15(7) y
    O1 Fe1 O2 . . 88.89(7) y
    O3 Fe1 O2 . . 170.39(8) y
    O1 Fe1 O4 . . 170.79(8) y
    O3 Fe1 O4 . . 89.05(7) y
    O2 Fe1 O4 . . 87.50(7) y
    O1 Fe1 O7 . . 89.54(7) y
    O3 Fe1 O7 . . 87.86(7) y
    O2 Fe1 O7 . . 82.76(7) y
    O4 Fe1 O7 . . 81.59(7) y
    O1 Fe1 Cl1 . . 99.62(6) y
    O3 Fe1 Cl1 . . 96.92(6) y
    O2 Fe1 Cl1 . . 91.99(6) y
    O4 Fe1 Cl1 . . 88.98(6) y
    O7 Fe1 Cl1 . . 169.38(5) y
    O10 Fe2 O8 . . 92.46(7) y
    O10 Fe2 O9 . . 171.40(8) y
    O8 Fe2 O9 . . 88.40(7) y
    O10 Fe2 O11 . . 88.82(7) y
    O8 Fe2 O11 . . 170.26(8) y
    O9 Fe2 O11 . . 88.92(7) y
    O10 Fe2 O14 . . 88.45(7) y
    O8 Fe2 O14 . . 88.73(7) y
    O9 Fe2 O14 . . 83.01(7) y
    O11 Fe2 O14 . . 81.66(7) y
    O10 Fe2 Cl2 . . 97.26(6) y
    O8 Fe2 Cl2 . . 99.93(6) y
    O9 Fe2 Cl2 . . 91.01(6) y
    O11 Fe2 Cl2 . . 89.47(6) y
    O14 Fe2 Cl2 . . 169.37(5) y
    C1 O1 Fe1 . . 131.13(15) ?
    C7 O2 Fe1 . . 126.59(17) ?
    C10 O3 Fe1 . . 129.49(17) ?
    C16 O4 Fe1 . . 124.91(18) ?
    C15 O5 C17 . . 118.1(2) ?
    C6 O6 C8 . . 117.2(2) ?
    Fe1 O7 H7 . . 116.9 ?
    Fe1 O7 H7B . . 108.8 ?
    H7 O7 H7B . . 109.8 ?
    C28 O8 Fe2 . . 129.83(15) ?
    C34 O9 Fe2 . . 125.71(17) ?
    C19 O10 Fe2 . . 129.90(16) ?
    C25 O11 Fe2 . . 124.78(18) ?
    C20 O12 C26 . . 117.8(2) ?
    C29 O13 C35 . . 117.1(2) ?
    Fe2 O14 H14A . . 112.6 ?
    Fe2 O14 H14B . . 107.6 ?
    H14A O14 H14B . . 109.9 ?
loop_
    _geom_hbond_atom_site_label_D
    _geom_hbond_atom_site_label_H
    _geom_hbond_atom_site_label_A
    _geom_hbond_site_symmetry_A
    _geom_hbond_distance_DH
    _geom_hbond_distance_HA
    _geom_hbond_distance_DA
    _geom_hbond_angle_DHA
    O7 H7 O10 . 0.85 2.22 2.887(2) 136.2
    O7 H7 O12 . 0.85 2.25 3.027(3) 153.2
    O14 H14A O3 . 0.85 2.13 2.862(2) 144.6
    O14 H14A O5 . 0.85 2.28 3.008(3) 143.3
    O7 H7B O8 . 0.84 2.19 2.896(2) 141.5
    O7 H7B O13 . 0.84 2.33 3.063(2) 146.1
    O14 H14B O1 . 0.84 2.23 2.908(2) 138.5
    O14 H14B O6 . 0.84 2.28 3.026(2) 148.7
    C7 H7A Cl2 4_566 0.93 2.80 3.724(3) 171
    C34 H34 O2 4_565 0.93 2.57 3.014(3) 110
    C37 H37C O6 3_666 0.96 2.58 3.506(5) 162
_iucr_refine_instructions_details
;
TITL CF solution in P21/c
CELL 0.71073 11.856452 18.078598 20.578479 90 105.9814 90
ZERR 4 0.000371 0.000527 0.000577 0 0.0032 0
LATT 1
SYMM -X,0.5+Y,0.5-Z
SFAC C  H  N  O  Cl Fe
UNIT 152 172 4 56 8 8
omit -6  18   3
omit    -1   2   2
omit    -8  16   8
omit     0   6   0
OMIT  -3.00  50.20
L.S. 20
acta
BOND $h
FMAP 2
PLAN 2
htab
htab O7 O10
htab O7 O12
htab O14 O3
htab O14 O5
htab O7 O8
htab O7 O13
htab O14 O1
htab O14 O6
WGHT    0.040400    2.834100
FVAR       1.87698
C1    1    0.472256    0.430701    0.874783    11.00000    0.02820    0.03258 =
         0.03217   -0.00869    0.00653   -0.00064
C2    1    0.503562    0.413910    0.944580    11.00000    0.03134    0.04545 =
         0.03059   -0.00657    0.00695    0.00070
C3    1    0.609804    0.442257    0.987440    11.00000    0.03935    0.06008 =
         0.03424   -0.01335   -0.00042    0.00063
AFIX  43
H3    2    0.630823    0.431140    1.033336    11.00000   -1.20000
AFIX   0
C4    1    0.680669    0.485336    0.961951    11.00000    0.03405    0.06175 =
         0.05151   -0.02061    0.00172   -0.00914
AFIX  43
H4    2    0.750061    0.503644    0.990464    11.00000   -1.20000
AFIX   0
C5    1    0.650432    0.502500    0.893224    11.00000    0.03677    0.04571 =
         0.05383   -0.01139    0.01126   -0.00918
AFIX  43
H5    2    0.699910    0.532274    0.876433    11.00000   -1.20000
AFIX   0
C6    1    0.548299    0.475954    0.849885    11.00000    0.03270    0.03655 =
         0.03809   -0.00648    0.01006   -0.00274
C7    1    0.431588    0.370292    0.974132    11.00000    0.04335    0.05255 =
         0.02351   -0.00244    0.00294    0.00172
AFIX  43
H7A   2    0.458759    0.362669    1.020527    11.00000   -1.20000
AFIX   0
C8    1    0.574935    0.542058    0.754377    11.00000    0.05019    0.04286 =
         0.06295    0.00525    0.02583   -0.00884
AFIX  23
H8A   2    0.652232    0.522912    0.756349    11.00000   -1.20000
H8B   2    0.584285    0.587602    0.780236    11.00000   -1.20000
AFIX   0
C9    1    0.507828    0.556450    0.682650    11.00000    0.07629    0.08909 =
         0.06895    0.03129    0.02489   -0.01347
AFIX 137
H9A   2    0.491780    0.510394    0.658653    11.00000   -1.50000
H9B   2    0.553351    0.587555    0.661698    11.00000   -1.50000
H9C   2    0.435237    0.580647    0.681517    11.00000   -1.50000
AFIX   0
C10   1    0.068012    0.315380    0.718131    11.00000    0.02674    0.04039 =
         0.03521   -0.00644    0.00114    0.00732
C11   1   -0.001032    0.273575    0.749851    11.00000    0.02873    0.04399 =
         0.04471   -0.01115    0.00991   -0.00017
C12   1   -0.109758    0.244084    0.711448    11.00000    0.03448    0.06512 =
         0.06509   -0.01477    0.00990   -0.00770
AFIX  43
H12   2   -0.155264    0.216361    0.732758    11.00000   -1.20000
AFIX   0
C13   1   -0.147579    0.255908    0.644411    11.00000    0.03544    0.10828 =
         0.06662   -0.02180   -0.00407   -0.01227
AFIX  43
H13   2   -0.219117    0.236348    0.619758    11.00000   -1.20000
AFIX   0
C14   1   -0.080833    0.297018    0.611715    11.00000    0.04714    0.10195 =
         0.04218   -0.01153   -0.01115    0.00100
AFIX  43
H14   2   -0.107910    0.304384    0.565282    11.00000   -1.20000
AFIX   0
C15   1    0.025414    0.327187    0.647247    11.00000    0.03848    0.06277 =
         0.03554   -0.00372    0.00183    0.00975
C16   1    0.033553    0.257929    0.820208    11.00000    0.03485    0.03877 =
         0.05362   -0.00399    0.01788   -0.00693
AFIX  43
H16   2   -0.018578    0.229740    0.836339    11.00000   -1.20000
AFIX   0
C17   1    0.057950    0.388189    0.550257    11.00000    0.08397    0.09290 =
         0.03329    0.01415    0.00158    0.03205
AFIX  23
H17A  2   -0.016341    0.414140    0.541451    11.00000   -1.20000
H17B  2    0.046578    0.344104    0.522334    11.00000   -1.20000
AFIX   0
C18   1    0.148104    0.436817    0.534032    11.00000    0.13148    0.08395 =
         0.04940    0.02599    0.03250    0.02673
AFIX 137
H18A  2    0.123935    0.449439    0.486907    11.00000   -1.50000
H18B  2    0.221812    0.411191    0.544090    11.00000   -1.50000
H18C  2    0.156606    0.481129    0.560653    11.00000   -1.50000
AFIX   0
C19   1    0.629028    0.306486    0.806851    11.00000    0.02611    0.04316 =
         0.03353   -0.01049    0.00398    0.00288
C20   1    0.672878    0.290492    0.876672    11.00000    0.03264    0.05215 =
         0.03543   -0.00326    0.00378    0.00631
C21   1    0.781592    0.317098    0.912316    11.00000    0.04133    0.07018 =
         0.04257   -0.00562   -0.00862    0.00594
AFIX  43
H21   2    0.810726    0.305870    0.957982    11.00000   -1.20000
AFIX   0
C22   1    0.848275    0.360586    0.880736    11.00000    0.03197    0.06919 =
         0.05954   -0.01539   -0.00337   -0.00481
AFIX  43
H22   2    0.920349    0.379033    0.905810    11.00000   -1.20000
AFIX   0
C23   1    0.809314    0.376033    0.814478    11.00000    0.03122    0.05172 =
         0.06523   -0.01367    0.01282   -0.00402
AFIX  43
H23   2    0.855080    0.404521    0.793927    11.00000   -1.20000
AFIX   0
C24   1    0.698536    0.349142    0.775475    11.00000    0.03124    0.04631 =
         0.04206   -0.01161    0.00999   -0.00128
C25   1    0.661647    0.368117    0.705709    11.00000    0.03658    0.04618 =
         0.05181   -0.00663    0.01870   -0.00914
AFIX  43
H25   2    0.713467    0.396920    0.689881    11.00000   -1.20000
AFIX   0
C26   1    0.641936    0.222762    0.970250    11.00000    0.07774    0.08792 =
         0.03021    0.00791   -0.00234    0.00408
AFIX  23
H26A  2    0.656598    0.264219    1.001377    11.00000   -1.20000
H26B  2    0.714899    0.196000    0.975838    11.00000   -1.20000
AFIX   0
C27   1    0.552606    0.173611    0.984541    11.00000    0.10888    0.11866 =
         0.04201    0.01603    0.01856   -0.00690
AFIX  33
H27A  2    0.579946    0.155361    1.029986    11.00000   -1.50000
H27B  2    0.538632    0.132767    0.953534    11.00000   -1.50000
H27C  2    0.481014    0.200668    0.979416    11.00000   -1.50000
AFIX   0
C28   1    0.228674    0.188073    0.651212    11.00000    0.02614    0.03117 =
         0.03401   -0.00686    0.00645    0.00221
C29   1    0.155881    0.140065    0.675668    11.00000    0.03130    0.03841 =
         0.03863   -0.00491    0.00889   -0.00058
C30   1    0.064036    0.103528    0.631121    11.00000    0.04005    0.05140 =
         0.06742   -0.00300    0.01182   -0.01486
AFIX  43
H30   2    0.016336    0.072027    0.647605    11.00000   -1.20000
AFIX   0
C31   1    0.042549    0.113729    0.561395    11.00000    0.04953    0.08090 =
         0.05258   -0.01493   -0.00285   -0.02563
AFIX  43
H31   2   -0.018446    0.088112    0.531857    11.00000   -1.20000
AFIX   0
C32   1    0.109004    0.160113    0.536575    11.00000    0.04584    0.06991 =
         0.03839   -0.00720   -0.00178   -0.00925
AFIX  43
H32   2    0.092953    0.166905    0.490123    11.00000   -1.20000
AFIX   0
C33   1    0.203182    0.198628    0.580731    11.00000    0.03195    0.04089 =
         0.03071   -0.00665    0.00494    0.00179
C34   1    0.267055    0.249221    0.551173    11.00000    0.03734    0.04732 =
         0.02378   -0.00358    0.00646    0.00908
AFIX  43
H34   2    0.239932    0.255298    0.504583    11.00000   -1.20000
AFIX   0
C35   1    0.119241    0.081543    0.772095    11.00000    0.05967    0.05257 =
         0.07065    0.00755    0.03500   -0.00602
AFIX  23
H35A  2    0.118749    0.033577    0.750895    11.00000   -1.20000
H35B  2    0.038790    0.098330    0.763649    11.00000   -1.20000
AFIX   0
C36   1    0.174852    0.075609    0.846200    11.00000    0.09208    0.08283 =
         0.07228    0.02625    0.04317    0.00086
AFIX  33
H36A  2    0.131490    0.041170    0.865477    11.00000   -1.50000
H36B  2    0.174729    0.123245    0.866794    11.00000   -1.50000
H36C  2    0.254180    0.058586    0.854098    11.00000   -1.50000
AFIX   0
C37   1    0.784138    0.455511    0.268758    11.00000    0.08100    0.08927 =
         0.12075    0.02488    0.03374    0.02848
AFIX 137
H37A  2    0.790063    0.426829    0.230575    11.00000   -1.50000
H37B  2    0.826633    0.500973    0.270293    11.00000   -1.50000
H37C  2    0.703161    0.466218    0.264634    11.00000   -1.50000
AFIX   0
C38   1    0.832853    0.414379    0.329768    11.00000    0.08020    0.07086 =
         0.09686   -0.00143    0.03142    0.02282
CL1   5    0.134723    0.446900    0.867459    11.00000    0.05380    0.05572 =
         0.05779   -0.00593    0.02003    0.01016
CL2   5    0.555914    0.180693    0.655090    11.00000    0.04907    0.06032 =
         0.05081   -0.00899    0.01800    0.00393
FE1   6    0.246530    0.351314    0.845034    11.00000    0.02880    0.04107 =
         0.02566   -0.00089    0.00670   -0.00498
FE2   6    0.446907    0.276146    0.680267    11.00000    0.03042    0.04362 =
         0.02459   -0.00295    0.00658   -0.00648
AFIX   3
H7    2    0.410237    0.253066    0.840897    11.00000   -1.50000
H14A  2    0.285507    0.368656    0.689347    11.00000   -1.50000
H7B   2    0.304167    0.230036    0.799077    11.00000   -1.50000
H14B  2    0.392557    0.395896    0.726717    11.00000   -1.50000
AFIX   0
N1    3    0.870771    0.381328    0.377558    11.00000    0.16314    0.10329 =
         0.10281    0.00847    0.02810    0.04771
O1    4    0.375575    0.406351    0.831482    11.00000    0.03118    0.04680 =
         0.02757   -0.00026    0.00535   -0.01033
O2    4    0.335802    0.340941    0.944899    11.00000    0.04261    0.05637 =
         0.02710    0.00214    0.00880   -0.00812
O3    4    0.170327    0.344210    0.749445    11.00000    0.03021    0.05036 =
         0.02754   -0.00107    0.00416   -0.00571
O4    4    0.124906    0.277309    0.862782    11.00000    0.03724    0.05068 =
         0.03871    0.00183    0.01099   -0.00933
O5    4    0.098221    0.368321    0.620269    11.00000    0.05473    0.07753 =
         0.03013    0.01050    0.00116    0.00578
O6    4    0.510424    0.488831    0.782011    11.00000    0.03983    0.04441 =
         0.04080    0.00229    0.01109   -0.01371
O7    4    0.337304    0.249978    0.836271    11.00000    0.03492    0.04669 =
         0.03445   -0.00380    0.00715    0.00001
O8    4    0.316352    0.221010    0.695048    11.00000    0.03053    0.04302 =
         0.02582   -0.00363    0.00579   -0.00682
O9    4    0.354357    0.285964    0.580314    11.00000    0.04103    0.05262 =
         0.02668   -0.00140    0.00811   -0.00658
O10   4    0.524059    0.281347    0.775215    11.00000    0.02978    0.05382 =
         0.02779   -0.00169    0.00543   -0.00701
O11   4    0.568789    0.350917    0.663435    11.00000    0.03999    0.05840 =
         0.03625   -0.00133    0.01173   -0.01298
O12   4    0.599277    0.248972    0.901879    11.00000    0.04784    0.07134 =
         0.02831    0.00626   -0.00124    0.00101
O13   4    0.185304    0.133316    0.744568    11.00000    0.04031    0.04533 =
         0.04305    0.00213    0.01594   -0.00519
O14   4    0.356664    0.376108    0.690086    11.00000    0.03774    0.04559 =
         0.03237   -0.00506    0.00723   -0.00364
HKLF 4
REM  CF solution in P21/c
REM R1 =  0.0366 for   6145 Fo > 4sig(Fo)  and  0.0491 for all   7544 data
REM    517 parameters refined using      0 restraints
END
WGHT      0.0347      2.1454
REM Highest difference peak  0.269,  deepest hole -0.235,  1-sigma level  0.047
Q1    1   0.2812  0.2020  0.6702  11.00000  0.05    0.27
Q2    1   0.6619  0.1355  0.9769  11.00000  0.05    0.24
;
