# Supplementary material for: Crystal structure of aqua­chlorido­bis­(2-eth­oxy-6-formyl­phenolato-κ2 O 1,O 6)iron(III) aceto­nitrile hemisolvate
Source: Acta Crystallogr Sect E Struct Rep Online. 2014 Oct 4;70(Pt 11):269–71. doi: 10.1107/S1600536814021205 (PMC4257307; doi:10.1107/S1600536814021205)
Supplement: Supplementary file 2 [file e-70-00269-Isup2.hkl]

# 
# h,k,l, Fc-squared, Fo-squared, sigma(Fo-squared) and status flag 
# 
data_I
_shelx_title ' CF solution in P21/c' 
_shelx_refln_list_code          4 
_shelx_F_calc_maximum      528.98 
_exptl_crystal_F_000      1904.00 
_reflns_d_resolution_high  0.8378 
 
loop_ 
 _symmetry_equiv_pos_as_xyz 
 'x, y, z' 
 '-x, y+1/2, -z+1/2' 
 '-x, -y, -z' 
 'x, -y-1/2, z-1/2' 
 
_cell_length_a    11.8565 
_cell_length_b    18.0786 
_cell_length_c    20.5785 
_cell_angle_alpha  90.000 
_cell_angle_beta  105.981 
_cell_angle_gamma  90.000 
 
_shelx_F_squared_multiplier     1.000 
 
loop_ 
 _refln_index_h 
 _refln_index_k 
 _refln_index_l 
 _refln_F_squared_calc 
 _refln_F_squared_meas 
 _refln_F_squared_sigma 
 _refln_observed_status 
   2   0   0     2966.55     2913.74     74.13 o 
   3   0   0    30880.15    31275.23    281.78 o 
   4   0   0     9380.97     9959.03     98.30 o 
   5   0   0      231.97      241.83     14.92 o 
   6   0   0      999.38     1282.88     36.52 o 
   7   0   0      379.49      302.85     19.76 o 
   8   0   0       11.62      122.23     29.36 o 
   9   0   0     7536.94     8261.70    204.71 o 
  10   0   0     9521.72    10040.80    242.36 o 
  11   0   0      129.81      376.47     54.52 o 
  12   0   0       48.46      168.72     41.53 o 
  13   0   0       68.34      101.52     35.88 o 
   2   1   0     7294.03     7765.59     37.59 o 
   3   1   0      691.78      749.09     12.53 o 
   4   1   0     3979.31     4294.62     37.72 o 
   5   1   0     3563.19     3118.21     35.94 o 
   6   1   0      126.59      184.43     11.98 o 
   7   1   0       48.30       59.77     11.78 o 
   8   1   0      629.42      629.42     38.14 o 
   9   1   0     3107.80     3361.87     93.41 o 
  10   1   0      442.05      472.80     39.06 o 
  11   1   0     1597.25     1573.65     85.80 o 
  12   1   0      407.34      399.30     41.36 o 
  13   1   0        7.36       -3.86     16.67 o 
   1   2   0     3112.38     2909.90     48.34 o 
   2   2   0       87.90       92.00      5.04 o 
   3   2   0     9359.78     9584.50     53.58 o 
   4   2   0      259.72      213.23      9.26 o 
   5   2   0      912.46      901.54     25.68 o 
   6   2   0     2503.84     2359.75     38.75 o 
   7   2   0     1080.06     1008.90     27.63 o 
   8   2   0     2582.08     2450.10     46.88 o 
   9   2   0     6013.58     6117.79    157.42 o 
  10   2   0     2201.03     2202.42     81.37 o 
  11   2   0     1154.14     1170.45     63.23 o 
  12   2   0        9.75       13.68     22.10 o 
  13   2   0       83.24       62.79     25.21 o 
   1   3   0     6545.04     6257.40    110.65 o 
   2   3   0    17324.12    17625.21     80.04 o 
   3   3   0    10531.94    12330.81    144.23 o 
   4   3   0       15.60        3.60      3.31 o 
   5   3   0     2248.88     2054.13     40.53 o 
   6   3   0      961.60      946.60     30.11 o 
   7   3   0     5582.88     5756.28     62.96 o 
   8   3   0      349.85      341.15     17.14 o 
   9   3   0      808.51      811.09     51.91 o 
  10   3   0      389.71      378.23     45.19 o 
  11   3   0       51.58       29.44     15.53 o 
  12   3   0      638.21      684.92     52.66 o 
  13   3   0      207.60      154.16     40.68 o 
   0   4   0     1742.46     1637.95    105.97 o 
   1   4   0    32091.40    32695.16    201.29 o 
   2   4   0    13079.92    13184.52    139.19 o 
   3   4   0     2695.86     2842.46     38.47 o 
   4   4   0        6.13      137.23     23.28 o 
   5   4   0     2940.61     2853.05     59.19 o 
   6   4   0     2631.78     2481.68     49.51 o 
   7   4   0     1250.35     1250.16     66.66 o 
   8   4   0      235.09      222.08     13.32 o 
   9   4   0     2133.86     2115.05     80.92 o 
  10   4   0       96.44       60.42     30.14 o 
  11   4   0       18.79       55.13     26.70 o 
  12   4   0      908.74      934.39     64.88 o 
  13   4   0        9.97       35.32     23.73 o 
   1   5   0     1202.06     1161.55     18.29 o 
   2   5   0     4361.25     4651.35     42.82 o 
   3   5   0    12553.18    12157.41     69.49 o 
   4   5   0     2474.68     2236.94     36.79 o 
   5   5   0      370.98      357.80     19.34 o 
   6   5   0    14579.02    14133.15    125.90 o 
   7   5   0     6489.26     6412.56     91.05 o 
   8   5   0        8.63        7.10      7.97 o 
   9   5   0      192.72      196.84     26.09 o 
  10   5   0      670.41      675.82     50.39 o 
  11   5   0      115.56      150.17     34.89 o 
  12   5   0      334.01      391.35     63.29 o 
  13   5   0     2610.65     2740.46    116.59 o 
   1   6   0      952.23     1080.78     20.82 o 
   2   6   0     9938.39    10041.82     79.36 o 
   3   6   0       25.79       58.86      7.18 o 
   4   6   0     8171.89     7998.95     71.84 o 
   5   6   0      277.74      301.56     18.51 o 
   6   6   0     1589.67     1522.29     43.30 o 
   7   6   0      399.90      406.91     25.26 o 
   8   6   0      321.61      297.07     23.18 o 
   9   6   0      296.09      374.81     36.00 o 
  10   6   0      396.38      384.48     38.69 o 
  11   6   0        4.20       21.47     51.83 o 
  12   6   0     1057.41     1146.27    100.60 o 
  13   6   0       11.69       47.20     23.13 o 
   1   7   0      230.87      235.99      9.73 o 
   2   7   0    20628.63    20782.49    179.36 o 
   3   7   0     4659.54     4730.46     52.96 o 
   4   7   0       19.12       11.34      6.33 o 
   5   7   0     6274.71     5769.64    131.99 o 
   6   7   0       90.54      109.22     13.60 o 
   7   7   0     2557.25     2650.77     61.55 o 
   8   7   0      852.29      799.17     36.26 o 
   9   7   0       30.92       31.62     15.03 o 
  10   7   0       49.71       40.60     16.11 o 
  11   7   0        0.93       -0.49     19.87 o 
  12   7   0      251.23      280.20     38.77 o 
   0   8   0     6259.32     6666.05     72.92 o 
   1   8   0        1.56       13.50      3.88 o 
   2   8   0     1284.48     1377.37     28.06 o 
   3   8   0     3881.35     3962.70     44.89 o 
   4   8   0        3.45       21.97      7.53 o 
   5   8   0       48.78       50.10      9.02 o 
   6   8   0      341.92      351.16     22.01 o 
   7   8   0       33.90       33.57      9.04 o 
   8   8   0       13.12       27.95     15.65 o 
   9   8   0       28.68       15.01     12.07 o 
  10   8   0      256.37      307.48     39.34 o 
  11   8   0       51.12       50.62     20.72 o 
  12   8   0      397.92      446.30     47.76 o 
   1   9   0     4411.78     4077.42     50.86 o 
   2   9   0       46.20       49.41     10.28 o 
   3   9   0     1824.10     1897.19     36.63 o 
   4   9   0       41.84       43.93      8.88 o 
   5   9   0     1557.53     1565.43     58.35 o 
   6   9   0        1.15      130.24     15.98 o 
   7   9   0      141.59      151.66     16.58 o 
   8   9   0        2.03       10.01      9.21 o 
   9   9   0     1103.69     1097.22     45.98 o 
  10   9   0        3.04      -10.73     18.43 o 
  11   9   0     1098.72     1103.02    119.59 o 
  12   9   0      155.20      198.88     37.10 o 
   0  10   0    10342.95    10027.73    360.22 o 
   1  10   0      914.34     1008.66     23.28 o 
   2  10   0     6984.91     6770.46     67.11 o 
   3  10   0     1724.26     1707.85     34.72 o 
   4  10   0       21.10       25.29      7.68 o 
   5  10   0       32.41       27.92      9.01 o 
   6  10   0      591.18      577.19     29.66 o 
   7  10   0     4485.71     4382.70     84.66 o 
   8  10   0     1406.16     1490.26     52.06 o 
   9  10   0       17.45       27.73     11.59 o 
  10  10   0      778.00      869.12     57.39 o 
  11  10   0      208.11      275.99     35.88 o 
  12  10   0      410.36      331.68     43.74 o 
   1  11   0     3299.39     3134.16     42.96 o 
   2  11   0     1508.23     1319.90     33.10 o 
   3  11   0     3042.82     2922.84     46.95 o 
   4  11   0      157.80      146.25     18.50 o 
   5  11   0        3.11        7.21      7.20 o 
   6  11   0      593.35      627.22     31.47 o 
   7  11   0        6.82       15.43     11.60 o 
   8  11   0      268.01      256.79     23.50 o 
   9  11   0     1654.19     1696.75     59.90 o 
  10  11   0       43.66       -4.82     15.62 o 
  11  11   0       62.93       69.70     48.25 o 
   0  12   0       83.06      149.08     20.92 o 
   1  12   0       26.59       35.54      7.25 o 
   2  12   0        5.45       -5.08      5.35 o 
   3  12   0      277.59      512.73     30.54 o 
   4  12   0      796.47      803.02     31.47 o 
   5  12   0      248.57      268.81     20.73 o 
   6  12   0       36.19      123.04     16.99 o 
   7  12   0       31.59       31.13     10.74 o 
   8  12   0      563.55      601.30     35.29 o 
   9  12   0      308.13      341.30     28.73 o 
  10  12   0       20.37       37.00     18.05 o 
  11  12   0        5.91       13.15     17.20 o 
   1  13   0     2076.15     1978.18     69.25 o 
   2  13   0       82.81       57.89      7.67 o 
   3  13   0      697.36      735.14     25.33 o 
   4  13   0     5601.70     5626.40     97.56 o 
   5  13   0      468.14      525.82     35.67 o 
   6  13   0     3118.64     3134.68     72.57 o 
   7  13   0       17.96        0.36      9.91 o 
   8  13   0       83.12       80.48     18.16 o 
   9  13   0       90.13       69.02     19.59 o 
  10  13   0      387.13      351.66     36.13 o 
   0  14   0     4224.83     4389.25    105.86 o 
   1  14   0      888.49      882.46     39.40 o 
   2  14   0      902.42      935.66     35.11 o 
   3  14   0      790.89      753.69     30.37 o 
   4  14   0      202.10      253.52     26.56 o 
   5  14   0      344.84      378.47     24.75 o 
   6  14   0      342.65      336.64     31.36 o 
   7  14   0       45.04       95.16     15.42 o 
   8  14   0      300.43      255.84     29.03 o 
   9  14   0      238.71      228.75     28.24 o 
  10  14   0      195.37      218.14     39.88 o 
   1  15   0     1444.60     1426.99     44.60 o 
   2  15   0      377.62      381.63     21.53 o 
   3  15   0       51.02       58.87     10.98 o 
   4  15   0     1704.03     1887.13     68.53 o 
   5  15   0      658.01      681.61     33.06 o 
   6  15   0       53.57       81.76     14.55 o 
   7  15   0      670.86      663.60     82.52 o 
   8  15   0      176.38      159.31     23.76 o 
   9  15   0       67.36       75.10     38.06 o 
   0  16   0      186.15      148.41     24.65 o 
   1  16   0      576.20      603.80     27.11 o 
   2  16   0        0.45        1.08      7.51 o 
   3  16   0        1.31       12.12      8.13 o 
   4  16   0      483.88      572.28     29.67 o 
   5  16   0       69.94       71.84     13.35 o 
   6  16   0      185.44      220.35     20.96 o 
   7  16   0      357.61      318.82     25.64 o 
   8  16   0       24.94        9.37     13.07 o 
   9  16   0       89.09       72.70     18.93 o 
   1  17   0      436.57      430.10     23.73 o 
   2  17   0      357.17      321.48     31.52 o 
   3  17   0     1212.18     1298.91     56.16 o 
   4  17   0      230.09      235.34     31.67 o 
   5  17   0       27.43       44.87     18.14 o 
   6  17   0      702.09      810.23     50.11 o 
   7  17   0       46.89       52.32     16.61 o 
   8  17   0        1.42      -17.44     16.79 o 
   0  18   0       38.01       35.97     15.23 o 
   1  18   0      149.53      160.11     30.22 o 
   2  18   0     1232.50     1261.16     63.92 o 
   3  18   0        0.59       20.87     21.08 o 
   4  18   0       80.37       90.66     18.24 o 
   5  18   0      132.74      121.49     22.30 o 
   6  18   0       67.86      135.76     25.74 o 
   7  18   0      220.08      217.86     29.87 o 
   1  19   0      179.47      197.19     29.11 o 
   2  19   0       94.75      117.50     40.39 o 
   3  19   0     1187.26     1287.63     82.67 o 
   4  19   0        5.45       28.24     15.61 o 
   5  19   0       36.79       45.44     16.04 o 
   6  19   0      331.59      337.41     34.77 o 
   0  20   0        9.98        2.67     21.11 o 
   1  20   0      421.60      488.24     43.20 o 
   2  20   0     1653.96     1813.85     80.94 o 
   3  20   0      111.33      176.41     29.74 o 
   4  20   0        1.36       -1.63     12.57 o 
   5  20   0        0.25       13.42     20.61 o 
   1  21   0       61.80       97.52     25.49 o 
   2  21   0      139.44      166.75     28.17 o 
   3  21   0      416.28      424.23     42.14 o 
 -13   1   1       41.51       37.27     17.30 o 
 -12   1   1        0.38      -11.29     16.37 o 
 -11   1   1       24.76       15.50     13.99 o 
 -10   1   1      427.29      396.87     35.69 o 
  -9   1   1     1502.56     1421.92     40.96 o 
  -8   1   1      743.46      672.27     34.80 o 
  -7   1   1     2585.74     2702.83     41.15 o 
  -6   1   1       23.61       33.96      4.85 o 
  -5   1   1      378.01      326.35     15.70 o 
  -4   1   1      335.17      344.58     11.17 o 
  -3   1   1      531.55      382.96     10.56 o 
  -2   1   1     4651.12     4733.90     33.59 o 
   2   1   1       88.31      117.93      6.40 o 
   3   1   1        4.35       12.10      2.98 o 
   4   1   1       30.30       35.95      3.74 o 
   5   1   1       15.43        8.81      6.98 o 
   6   1   1       16.92       62.81     15.78 o 
   7   1   1     3275.61     3468.68     80.79 o 
   8   1   1      558.53      628.09     38.03 o 
   9   1   1     2529.03     2453.71     79.27 o 
  10   1   1      109.14      107.08     22.05 o 
  11   1   1     1056.34     1032.90     60.07 o 
  12   1   1        3.18        6.77     16.12 o 
  13   1   1       22.19       -0.83     12.89 o 
 -13   2   1      334.29      361.11     41.71 o 
 -12   2   1       19.54       38.58     17.90 o 
 -11   2   1      111.00       94.22     20.41 o 
 -10   2   1      405.80      412.61     49.75 o 
  -9   2   1     1234.66     1166.15     60.17 o 
  -8   2   1     2951.72     2882.62     52.93 o 
  -7   2   1     3127.64     3221.96     44.71 o 
  -6   2   1     1085.66     1071.94     31.51 o 
  -5   2   1       35.97       34.49      7.20 o 
  -4   2   1       19.72       19.50      4.04 o 
  -3   2   1     4764.33     4818.51     36.80 o 
  -2   2   1      783.33      728.06     13.63 o 
  -1   2   1      146.23      247.80     11.25 o 
   1   2   1    19583.22    20111.14     81.08 o 
   2   2   1     2702.72     2764.64     32.72 o 
   3   2   1     9205.73     9277.69     51.80 o 
   4   2   1       40.36       74.24      5.21 o 
   5   2   1     1755.07     1707.44     24.22 o 
   6   2   1      146.86       92.67      6.88 o 
   7   2   1      349.90      311.98     24.99 o 
   8   2   1     2780.35     2821.39     79.20 o 
   9   2   1      187.50      208.44     25.45 o 
  10   2   1     2607.31     2532.73     87.61 o 
  11   2   1      498.78      432.19     40.90 o 
  12   2   1      501.53      441.91     58.10 o 
  13   2   1       11.35       12.90     18.54 o 
 -13   3   1       19.92       77.78     38.01 o 
 -12   3   1      220.95      209.75     34.31 o 
 -11   3   1      775.49      738.47     50.89 o 
 -10   3   1       81.73       76.71     18.04 o 
  -9   3   1     1378.96     1360.50     37.28 o 
  -8   3   1     1491.37     1417.56     36.38 o 
  -7   3   1      283.80      248.47     23.79 o 
  -6   3   1       28.37       28.59     10.87 o 
  -5   3   1     8312.11     7839.51     67.67 o 
  -4   3   1     7820.97     7873.55     63.13 o 
  -3   3   1    17861.54    18734.97     74.18 o 
  -2   3   1     1267.68     1281.47     19.88 o 
  -1   3   1      301.99      213.00     44.01 o 
   0   3   1     1383.28     1657.33     37.38 o 
   1   3   1     4112.27     3679.41     32.87 o 
   2   3   1    37596.29    38263.69    123.29 o 
   3   3   1      282.30      320.94     11.67 o 
   4   3   1     1293.14     1444.40     24.06 o 
   5   3   1    18671.81    17724.34    235.40 o 
   6   3   1     2960.83     2894.35     33.30 o 
   7   3   1      917.52      928.59     42.54 o 
   8   3   1       49.08       46.12     12.75 o 
   9   3   1     2844.28     2797.90    103.03 o 
  10   3   1       57.92       34.49     13.51 o 
  11   3   1     2765.57     2812.81     97.90 o 
  12   3   1     1176.40     1222.15     69.68 o 
  13   3   1       69.92       52.81     22.12 o 
 -13   4   1      512.01      585.51     85.43 o 
 -12   4   1      185.92      166.02     30.57 o 
 -11   4   1      141.28      149.56     29.14 o 
 -10   4   1      350.81      419.76     68.21 o 
  -9   4   1       69.78       45.33      8.35 o 
  -8   4   1       63.54       91.23     22.79 o 
  -7   4   1     2080.18     2212.60     91.14 o 
  -6   4   1       38.17       61.41     11.57 o 
  -5   4   1      144.36      145.05     12.82 o 
  -4   4   1     3422.66     3191.03     38.06 o 
  -3   4   1     1129.44      999.35     27.63 o 
  -2   4   1      765.97      908.25     27.45 o 
  -1   4   1     6699.08     7078.58     38.58 o 
   0   4   1    40613.34    40525.89    101.29 o 
   1   4   1      510.46      440.83     11.60 o 
   2   4   1      122.65      120.64      6.84 o 
   3   4   1     3674.61     3504.96     62.72 o 
   4   4   1      362.94      360.07     12.84 o 
   5   4   1      305.70      286.67     16.65 o 
   6   4   1     2340.63     2136.47     75.07 o 
   7   4   1      836.26      825.44     28.91 o 
   8   4   1       13.73        9.00     11.72 o 
   9   4   1      264.76      212.78     24.64 o 
  10   4   1      356.79      320.75     41.25 o 
  11   4   1      203.74      216.67     28.95 o 
  12   4   1      617.95      666.84    101.67 o 
  13   4   1      383.80      377.58     46.53 o 
 -13   5   1      320.00      315.36     42.02 o 
 -12   5   1      904.20      963.74     66.90 o 
 -11   5   1      283.53      274.87     36.51 o 
 -10   5   1       18.20       43.40     36.23 o 
  -9   5   1     1730.73     1604.45     70.35 o 
  -8   5   1      764.55      833.76     47.90 o 
  -7   5   1     1605.30     1599.88     60.49 o 
  -6   5   1     3033.31     3007.38     58.82 o 
  -5   5   1     6317.25     6476.64     79.67 o 
  -4   5   1     2640.33     2642.79     35.55 o 
  -3   5   1     5698.60     5845.22     49.03 o 
  -2   5   1    25784.60    27521.67    182.93 o 
  -1   5   1     2762.26     3180.65     43.23 o 
   0   5   1     1425.71     1495.81     18.55 o 
   1   5   1       69.10       68.43      5.33 o 
   2   5   1      969.68      972.22     22.77 o 
   3   5   1     2296.65     2163.69     32.29 o 
   4   5   1     5506.03     5384.12     57.03 o 
   5   5   1     2237.88     2281.32     55.61 o 
   6   5   1      588.67      572.88     29.50 o 
   7   5   1     1190.70     1029.00     29.39 o 
   8   5   1      290.03      304.52     20.57 o 
   9   5   1      148.07      108.49     18.82 o 
  10   5   1      465.59      619.81     62.63 o 
  11   5   1     1108.50     1095.65     87.10 o 
  12   5   1      845.75      910.57     64.30 o 
  13   5   1      390.52      433.49     49.38 o 
 -13   6   1       35.84       44.80     21.77 o 
 -12   6   1     1265.92     1306.41     77.97 o 
 -11   6   1     1724.84     1894.48     87.36 o 
 -10   6   1      350.99      425.23     68.56 o 
  -9   6   1       62.86       57.96     22.79 o 
  -8   6   1       21.69       54.71     17.65 o 
  -7   6   1      260.55      264.91     20.03 o 
  -6   6   1     1691.02     1663.54     44.83 o 
  -5   6   1     6896.12     6889.03    103.44 o 
  -4   6   1      324.66      470.56     21.49 o 
  -3   6   1     8826.09     8814.63     62.21 o 
  -2   6   1    70752.35    69758.38    310.15 o 
  -1   6   1       50.44       45.47      4.87 o 
   0   6   1       38.17       57.88      4.42 o 
   1   6   1     5180.85     5180.79     40.81 o 
   2   6   1      883.44      796.11     21.42 o 
   3   6   1     2819.33     2627.47     36.79 o 
   4   6   1     4079.57     3907.96     76.85 o 
   5   6   1     1543.85     1351.80     47.43 o 
   6   6   1      992.03      974.90     34.74 o 
   7   6   1     2580.41     2529.24     58.59 o 
   8   6   1      489.99      479.37     43.54 o 
   9   6   1      137.17      168.96     33.40 o 
  10   6   1       31.01       22.91     30.64 o 
  11   6   1       34.32       25.83     17.66 o 
  12   6   1      289.60      317.61     41.75 o 
 -13   7   1     1101.45     1090.48     82.60 o 
 -12   7   1     1619.31     1650.98    132.24 o 
 -11   7   1      473.79      484.93     84.35 o 
 -10   7   1     1155.05     1110.54     68.90 o 
  -9   7   1       13.06       18.50     14.19 o 
  -8   7   1        2.02        0.99      9.73 o 
  -7   7   1     4401.94     4438.76     97.10 o 
  -6   7   1     4386.58     4297.06     73.70 o 
  -5   7   1       59.07       34.44     14.40 o 
  -4   7   1     3150.09     3210.95     55.38 o 
  -3   7   1    17156.79    17243.04    169.92 o 
  -2   7   1     4702.05     4978.23     48.36 o 
  -1   7   1      917.29      713.52     16.47 o 
   0   7   1     4626.28     4289.54     60.37 o 
   1   7   1      371.56      356.07     11.71 o 
   2   7   1      564.04      666.03     17.59 o 
   3   7   1    11308.05    11006.77    117.30 o 
   4   7   1    10370.15    10065.93    121.76 o 
   5   7   1      599.21      616.37     27.55 o 
   6   7   1     1542.79     1429.87     43.04 o 
   7   7   1     3065.38     3085.22     89.33 o 
   8   7   1      220.78      171.69     21.53 o 
   9   7   1      601.45      677.00     34.91 o 
  10   7   1     1945.46     1950.33     83.79 o 
  11   7   1       58.16       80.41     22.67 o 
  12   7   1       20.28       33.89     21.63 o 
 -12   8   1     1545.49     1565.72     85.72 o 
 -11   8   1     3493.83     3505.68    232.16 o 
 -10   8   1      161.06      193.84     28.29 o 
  -9   8   1       19.18       -0.95     18.96 o 
  -8   8   1       48.93       45.43     11.10 o 
  -7   8   1      436.82      444.55     30.52 o 
  -6   8   1     1149.01     1174.40     40.06 o 
  -5   8   1        4.53        3.82      6.23 o 
  -4   8   1       15.55        6.65      7.66 o 
  -3   8   1        4.01        7.97      7.31 o 
  -2   8   1    28088.73    27636.01    274.55 o 
  -1   8   1    18329.71    17321.97    202.94 o 
   0   8   1      115.70      137.24      8.46 o 
   1   8   1     1960.68     1814.62     27.47 o 
   2   8   1     7849.67     7741.00     94.23 o 
   3   8   1     1035.93     1038.00     64.47 o 
   4   8   1     2279.12     2056.43     38.68 o 
   5   8   1     2191.77     2087.52     50.39 o 
   6   8   1       55.48       64.32     10.59 o 
   7   8   1        5.59        9.24      9.34 o 
   8   8   1     1470.38     1468.86     49.88 o 
   9   8   1     2017.07     1969.43     60.59 o 
  10   8   1      127.05      127.47     24.07 o 
  11   8   1       35.89       35.75     17.82 o 
  12   8   1      375.92      357.05     42.67 o 
 -12   9   1      335.95      308.08     55.38 o 
 -11   9   1      355.68      362.51     40.28 o 
 -10   9   1      272.10      326.27     35.58 o 
  -9   9   1       41.47       14.49     17.70 o 
  -8   9   1      167.77      137.84     16.41 o 
  -7   9   1       14.93       -5.70      9.28 o 
  -6   9   1     1371.12     1348.18     43.65 o 
  -5   9   1       65.55       70.69      9.86 o 
  -4   9   1     2706.99     2746.34     55.19 o 
  -3   9   1     2309.15     2328.50     38.89 o 
  -2   9   1     3781.92     3911.33     42.40 o 
  -1   9   1     5047.18     5037.05     48.77 o 
   0   9   1     4704.79     4533.84     60.85 o 
   1   9   1      251.66      238.80     14.21 o 
   2   9   1     1633.84     1637.00     29.23 o 
   3   9   1     6386.32     6069.33     89.85 o 
   4   9   1      135.54      125.42     10.43 o 
   5   9   1      146.72      165.43     16.28 o 
   6   9   1      126.75      104.30     12.86 o 
   7   9   1      392.65      321.86     23.19 o 
   8   9   1      270.86      263.72     22.07 o 
   9   9   1     1265.84     1249.29     49.48 o 
  10   9   1      957.49      885.48     43.75 o 
  11   9   1       75.56       57.65     16.49 o 
  12   9   1      684.18      710.34     58.84 o 
 -12  10   1      212.55      168.15     29.97 o 
 -11  10   1      648.53      624.14     84.12 o 
 -10  10   1      662.27      617.98     48.50 o 
  -9  10   1     2466.58     2488.41     70.51 o 
  -8  10   1      132.23       98.14     19.54 o 
  -7  10   1      268.32      256.98     21.67 o 
  -6  10   1       26.41       25.02      8.95 o 
  -5  10   1        5.33       -3.92      7.32 o 
  -4  10   1      303.76      333.04     17.46 o 
  -3  10   1     3826.00     3655.94     51.22 o 
  -2  10   1     9453.82     9361.62     68.15 o 
  -1  10   1     7849.05     7581.34     73.70 o 
   0  10   1    11539.09    10711.73    125.71 o 
   1  10   1     5523.82     5489.89     58.53 o 
   2  10   1     2519.35     2426.52     51.56 o 
   3  10   1     1396.80     1323.60     60.09 o 
   4  10   1      467.32      427.96     22.91 o 
   5  10   1        1.38        3.55      7.06 o 
   6  10   1      835.46      875.37     36.27 o 
   7  10   1     1368.54     1425.15     48.36 o 
   8  10   1     1437.84     1527.54     71.13 o 
   9  10   1     2516.65     2460.71     98.46 o 
  10  10   1     1653.29     1579.92     96.72 o 
  11  10   1      484.71      472.26     45.49 o 
 -11  11   1      173.22      187.47     30.26 o 
 -10  11   1      256.77      249.88     33.98 o 
  -9  11   1     2725.65     2620.72     74.25 o 
  -8  11   1     2223.37     2340.88     66.63 o 
  -7  11   1     4548.39     4534.46     87.54 o 
  -6  11   1      104.89      117.89     14.82 o 
  -5  11   1     1039.89     1033.71     37.82 o 
  -4  11   1       94.96       99.62     16.23 o 
  -3  11   1       52.14       71.63      8.95 o 
  -2  11   1     3913.97     3795.89     45.28 o 
  -1  11   1      732.07      838.27     22.13 o 
   0  11   1      466.09      510.87     19.41 o 
   1  11   1     9529.77     9418.66     82.09 o 
   2  11   1      145.58      132.72     10.29 o 
   3  11   1      183.74      170.57     15.51 o 
   4  11   1      161.42      167.99     15.41 o 
   5  11   1      616.72      572.43     28.69 o 
   6  11   1      222.36      244.31     19.89 o 
   7  11   1      191.98      180.70     18.86 o 
   8  11   1        6.31       -1.69     10.09 o 
   9  11   1      423.27      422.93     30.31 o 
  10  11   1      341.09      271.03     26.18 o 
  11  11   1      608.22      581.25     49.99 o 
 -11  12   1        9.19        7.63     17.24 o 
 -10  12   1      599.10      626.81     53.18 o 
  -9  12   1     3587.08     3622.66     88.67 o 
  -8  12   1        7.70       10.53     10.23 o 
  -7  12   1      950.67      944.71     41.12 o 
  -6  12   1     3396.72     3464.40     74.70 o 
  -5  12   1      228.37      236.04     23.74 o 
  -4  12   1     1542.07     1645.19     44.31 o 
  -3  12   1     3085.41     3076.60     50.38 o 
  -2  12   1       92.31       81.54     16.67 o 
  -1  12   1       86.21       98.12      8.16 o 
   0  12   1    11530.50    11449.00    112.14 o 
   1  12   1     3369.22     3343.02     86.18 o 
   2  12   1       22.61       19.62      5.44 o 
   3  12   1      412.23      396.28     23.86 o 
   4  12   1     1171.52     1096.81     47.22 o 
   5  12   1        4.01        1.17      7.65 o 
   6  12   1      446.48      464.14     32.44 o 
   7  12   1     2422.13     2539.52     67.37 o 
   8  12   1        4.90       18.17     16.83 o 
   9  12   1      564.29      571.52     36.24 o 
  10  12   1     3154.33     3139.57    125.75 o 
  11  12   1      230.79      199.82     41.44 o 
 -11  13   1       13.06      -19.81     23.04 o 
 -10  13   1        3.29       -7.68     12.61 o 
  -9  13   1      774.92      809.15     43.15 o 
  -8  13   1     1908.15     1972.50     63.43 o 
  -7  13   1       69.66       47.23     12.37 o 
  -6  13   1       21.09        5.69      8.88 o 
  -5  13   1     6301.70     6014.67    191.87 o 
  -4  13   1     1930.12     2061.64     51.44 o 
  -3  13   1     1350.49     1350.78     34.51 o 
  -2  13   1      479.87      483.73     20.23 o 
  -1  13   1      592.87      623.72     19.50 o 
   0  13   1       72.70       68.05      8.46 o 
   1  13   1     2428.37     2326.72     44.29 o 
   2  13   1      846.90      771.50     26.53 o 
   3  13   1       29.01       28.72      8.83 o 
   4  13   1      757.31      750.57     31.03 o 
   5  13   1      334.80      360.29     30.90 o 
   6  13   1      119.75      139.57     17.92 o 
   7  13   1      660.19      630.63     34.56 o 
   8  13   1      299.60      248.35     23.74 o 
   9  13   1      268.82      252.55     29.80 o 
  10  13   1        0.00      -15.76     14.39 o 
 -10  14   1      388.22      404.34     38.03 o 
  -9  14   1      134.52       87.86     41.89 o 
  -8  14   1       31.47       17.75     13.24 o 
  -7  14   1       10.93      -10.23     14.79 o 
  -6  14   1       95.85      100.00     17.98 o 
  -5  14   1       63.45       86.64     13.82 o 
  -4  14   1     5978.00     6138.32     90.70 o 
  -3  14   1     1263.16     1256.11     39.79 o 
  -2  14   1       81.99       75.66     16.13 o 
  -1  14   1      787.42      753.56     28.23 o 
   0  14   1     2249.50     2096.90     82.47 o 
   1  14   1     2881.33     2626.67     89.17 o 
   2  14   1     1005.75      993.15     44.98 o 
   3  14   1      359.22      366.32     27.28 o 
   4  14   1     1309.53     1341.19     42.74 o 
   5  14   1      884.30      894.47     36.80 o 
   6  14   1      967.38     1042.41     53.25 o 
   7  14   1     1130.42     1096.80     56.83 o 
   8  14   1       79.87       90.36     19.56 o 
   9  14   1       40.66       26.12     22.43 o 
  10  14   1       29.85       14.32     20.39 o 
  -9  15   1       76.18       61.55     14.87 o 
  -8  15   1       22.16        0.96     24.97 o 
  -7  15   1      692.77      637.16     43.60 o 
  -6  15   1       31.38       17.47      9.75 o 
  -5  15   1       74.00       69.16     12.62 o 
  -4  15   1      232.81      273.96     21.16 o 
  -3  15   1        2.47       17.71      8.10 o 
  -2  15   1       15.91       15.20      8.79 o 
  -1  15   1      117.95       95.49     15.27 o 
   0  15   1      149.04      142.69     13.75 o 
   1  15   1     1579.81     1565.98     47.17 o 
   2  15   1        9.11        4.78      6.69 o 
   3  15   1      464.43      427.89     28.03 o 
   4  15   1     1032.03     1030.60     38.37 o 
   5  15   1      368.39      379.19     35.58 o 
   6  15   1       14.88       42.79     15.02 o 
   7  15   1      300.94      344.74     34.33 o 
   8  15   1        0.45       -8.01     26.04 o 
   9  15   1        2.95       -3.50     12.69 o 
  -9  16   1       17.19        0.83     14.27 o 
  -8  16   1       13.40      -23.21     26.66 o 
  -7  16   1      382.24      345.95     26.60 o 
  -6  16   1      295.21      283.41     23.18 o 
  -5  16   1      226.67      202.78     19.50 o 
  -4  16   1        7.16        5.87      7.56 o 
  -3  16   1        2.33        9.26      8.48 o 
  -2  16   1      353.79      327.89     21.09 o 
  -1  16   1      672.33      619.44     28.02 o 
   0  16   1      143.09      146.84     14.32 o 
   1  16   1     1009.98     1070.79     35.23 o 
   2  16   1        2.91       -1.23      6.88 o 
   3  16   1      466.68      457.90     41.88 o 
   4  16   1     1596.99     1649.44     48.96 o 
   5  16   1     1626.72     1573.04     43.00 o 
   6  16   1      602.43      603.42     43.81 o 
   7  16   1      164.30      179.88     37.57 o 
   8  16   1      140.09      113.78     21.92 o 
  -8  17   1       34.98        4.38     19.17 o 
  -7  17   1      303.93      249.96     52.28 o 
  -6  17   1     1095.24     1162.58     46.73 o 
  -5  17   1       20.65        9.34     11.49 o 
  -4  17   1      128.96      160.78     19.36 o 
  -3  17   1     2312.30     2383.95     58.05 o 
  -2  17   1      214.67      217.78     17.45 o 
  -1  17   1       31.30       27.71     15.08 o 
   0  17   1       71.14       79.15     13.47 o 
   1  17   1        0.98       14.42     12.13 o 
   2  17   1      139.30      181.37     27.76 o 
   3  17   1     2370.36     2476.52     65.00 o 
   4  17   1      645.89      709.50     39.26 o 
   5  17   1        6.42        1.98      9.78 o 
   6  17   1      692.71      660.31     47.89 o 
   7  17   1      774.57      795.02     52.27 o 
   8  17   1       66.26       51.24     16.69 o 
  -7  18   1       22.79        6.92     20.41 o 
  -6  18   1      277.75      302.20     31.98 o 
  -5  18   1      192.87      221.09     26.80 o 
  -4  18   1        0.85      -16.02     12.04 o 
  -3  18   1       42.67       40.75     10.79 o 
  -2  18   1      664.60      659.60    125.42 o 
  -1  18   1      287.88      330.20     28.50 o 
   0  18   1      204.57      208.68     32.69 o 
   1  18   1      583.50      625.06     33.21 o 
   2  18   1      970.45      999.88     46.79 o 
   3  18   1        2.34       17.93     13.65 o 
   4  18   1       72.03       77.32     15.77 o 
   5  18   1       34.55       40.36     18.52 o 
   6  18   1      171.48      231.62     29.57 o 
   7  18   1      237.68      280.99     32.85 o 
  -6  19   1        0.06        2.99     11.06 o 
  -5  19   1       10.61       -3.42     15.50 o 
  -4  19   1        6.72        5.63     23.14 o 
  -3  19   1      583.99      645.92     71.61 o 
  -2  19   1      686.63      658.17     71.16 o 
  -1  19   1       31.19       41.79     29.78 o 
   0  19   1       41.14       94.70     34.85 o 
   1  19   1      862.83      871.38     55.63 o 
   2  19   1       14.58       25.64     15.04 o 
   3  19   1      102.86      132.74     18.22 o 
   4  19   1      510.95      470.53     31.00 o 
   5  19   1      428.91      380.90     36.35 o 
   6  19   1       20.73       35.25     15.34 o 
  -5  20   1        0.72      -18.33     21.10 o 
  -4  20   1        0.39      -19.59     24.01 o 
  -3  20   1      168.97      178.13     42.81 o 
  -2  20   1       51.49       70.34     29.73 o 
  -1  20   1      147.39      185.54     41.48 o 
   0  20   1      234.61      303.85     36.30 o 
   1  20   1       16.68       54.48     20.96 o 
   2  20   1       20.79       98.96     54.34 o 
   3  20   1      604.22      618.45    123.29 o 
   4  20   1       17.61       16.41     14.65 o 
  -3  21   1       35.79       32.08     17.53 o 
  -2  21   1      265.22      332.89     37.60 o 
  -1  21   1        3.45        9.39     24.55 o 
   0  21   1      256.69      337.84     56.47 o 
   1  21   1       48.27      113.21     24.42 o 
   2  21   1        2.26       20.33     24.89 o 
 -13   0   2     1180.78     1210.51    103.33 o 
 -12   0   2      109.35      122.04     34.73 o 
 -11   0   2       11.32        0.19     21.56 o 
 -10   0   2        3.11        2.72     18.07 o 
  -9   0   2     6966.07     6675.51    185.59 o 
  -8   0   2       17.11       23.18      7.73 o 
  -7   0   2     3771.03     3547.45     68.42 o 
  -6   0   2      392.83      379.54     23.53 o 
  -5   0   2      723.21      659.30     42.00 o 
  -4   0   2      675.91      669.38     26.00 o 
  -3   0   2    38330.64    39001.74    519.31 o 
  -2   0   2     5422.58     5873.36     89.50 o 
   1   0   2       75.87      120.58      9.53 o 
   2   0   2      706.28      645.72     16.96 o 
   3   0   2     3836.34     4345.12     38.77 o 
   4   0   2     4134.03     4434.64     44.17 o 
   5   0   2       75.84       80.78     15.49 o 
   6   0   2     7087.33     8604.71    163.17 o 
   7   0   2    14793.53    15665.68    242.66 o 
   8   0   2     1810.83     1987.16     95.11 o 
   9   0   2      618.40      619.11     57.67 o 
  10   0   2     2765.94     2959.92    131.54 o 
  11   0   2     2211.75     2258.41    124.40 o 
  12   0   2      112.13       47.83     26.02 o 
  13   0   2       27.47       29.10     26.03 o 
 -13   1   2       24.24        8.67     30.47 o 
 -12   1   2      882.60      867.16     58.54 o 
 -11   1   2      497.17      494.27     42.17 o 
 -10   1   2      229.22      164.01     24.67 o 
  -9   1   2     2490.59     2603.38     82.28 o 
  -8   1   2    10424.95    10321.08    105.81 o 
  -7   1   2     2899.08     2822.36     43.40 o 
  -6   1   2      649.26      650.21     24.28 o 
  -5   1   2      190.81      150.76     10.96 o 
  -4   1   2     1793.77     1629.80     24.75 o 
  -3   1   2        2.24        4.81      3.55 o 
  -2   1   2    21643.79    23082.27     85.27 o 
   1   1   2     4546.75     4801.04     41.62 o 
   2   1   2    37336.20    37619.71    104.06 o 
   3   1   2      742.41      653.59     14.36 o 
   4   1   2     2103.94     2110.03     24.97 o 
   5   1   2      524.72      481.29     18.56 o 
   6   1   2     2559.84     3218.85     70.76 o 
   7   1   2      362.97      349.59     26.81 o 
   8   1   2    11469.31    11647.59    259.82 o 
   9   1   2     1134.12     1110.60     54.77 o 
  10   1   2      289.15      283.99     31.04 o 
  11   1   2     4331.14     4323.01    120.40 o 
  12   1   2      425.32      447.68     43.25 o 
  13   1   2       14.75       -1.84     17.82 o 
 -13   2   2     1320.83     1343.17     82.65 o 
 -12   2   2        1.96      -11.74     15.06 o 
 -11   2   2       53.22       37.40     16.48 o 
 -10   2   2      278.05      203.60     26.58 o 
  -9   2   2      847.16      806.04     30.93 o 
  -8   2   2     1309.09     1298.45     36.75 o 
  -7   2   2      861.87      813.78     40.23 o 
  -6   2   2      277.74      287.31     17.14 o 
  -5   2   2      104.55       98.88      9.81 o 
  -4   2   2     5650.79     5872.15     55.83 o 
  -3   2   2      685.69      911.20     17.29 o 
  -2   2   2    14535.90    14905.97     60.31 o 
   0   2   2     8424.70     9553.74     96.72 o 
   1   2   2     3477.31     3224.36     22.46 o 
   2   2   2      118.70      158.93     16.53 o 
   3   2   2     1732.90     1712.57     26.15 o 
   4   2   2     1993.75     2142.96     28.41 o 
   5   2   2       49.43       55.18      6.95 o 
   6   2   2       27.70       68.36      8.19 o 
   7   2   2     3163.86     3227.58     77.91 o 
   8   2   2     1312.72     1311.89     54.39 o 
   9   2   2      890.52      893.34     59.70 o 
  10   2   2      556.44      502.08     40.16 o 
  11   2   2      779.73      794.38     53.28 o 
  12   2   2       61.53       84.63     21.89 o 
  13   2   2       12.81       39.53     16.55 o 
 -13   3   2       20.84       34.31     56.24 o 
 -12   3   2       64.30       78.34     23.84 o 
 -11   3   2        0.92        4.57     30.34 o 
 -10   3   2       48.14       85.43     21.96 o 
  -9   3   2        6.09        0.95      8.19 o 
  -8   3   2        6.89        0.19     12.72 o 
  -7   3   2    11661.42    11811.24    209.91 o 
  -6   3   2      602.86      606.38     58.20 o 
  -5   3   2     1411.16     1528.91     48.34 o 
  -4   3   2     2069.95     2221.86     31.13 o 
  -3   3   2    35656.77    36366.17    235.99 o 
  -2   3   2     2060.70     2030.18     21.14 o 
  -1   3   2     5164.26     5563.47     25.65 o 
   0   3   2    39441.31    38349.68    253.85 o 
   1   3   2     5516.23     5564.05     32.22 o 
   2   3   2        9.67       14.38      4.23 o 
   3   3   2    40281.12    39972.02    133.80 o 
   4   3   2      519.95      539.81     15.27 o 
   5   3   2     3331.13     3424.10     51.68 o 
   6   3   2      280.15      286.28     16.42 o 
   7   3   2      218.93      231.67     15.75 o 
   8   3   2      202.77      202.64     22.50 o 
   9   3   2     1718.12     1782.36     68.27 o 
  10   3   2     2986.17     2855.94     92.81 o 
  11   3   2     1057.37     1019.25     60.21 o 
  12   3   2      238.95      252.19     34.68 o 
  13   3   2      780.39      800.89     60.35 o 
 -13   4   2       35.74       70.60     42.56 o 
 -12   4   2      621.26      676.78     56.85 o 
 -11   4   2      478.20      562.05     48.77 o 
 -10   4   2        4.96        9.27     27.41 o 
  -9   4   2      339.11      297.41     18.54 o 
  -8   4   2      693.10      650.32     42.55 o 
  -7   4   2     1164.70     1253.63     53.43 o 
  -6   4   2      188.77      206.30     21.63 o 
  -5   4   2    34567.83    36306.87    184.16 o 
  -4   4   2    21575.51    21649.87     95.92 o 
  -3   4   2      794.45      797.33     16.04 o 
  -2   4   2   279818.97   280137.59   2191.68 o 
  -1   4   2     5908.48     5763.11     46.95 o 
   0   4   2      511.60      512.91     18.57 o 
   1   4   2      178.89      208.25      7.36 o 
   2   4   2     3335.37     3729.37     33.81 o 
   3   4   2     9304.40     9111.48     61.51 o 
   4   4   2      815.67      727.21     23.05 o 
   5   4   2     3618.51     3324.17     76.34 o 
   6   4   2      357.92      365.76     19.34 o 
   7   4   2      100.70       83.40     11.12 o 
   8   4   2     2686.11     2665.34     58.06 o 
   9   4   2     2733.45     2711.51     85.09 o 
  10   4   2       62.34       63.42     17.46 o 
  11   4   2     1087.00     1130.21     63.52 o 
  12   4   2       24.19       40.46     17.95 o 
  13   4   2       50.56       83.56     36.36 o 
 -13   5   2       10.62        6.99     27.19 o 
 -12   5   2      965.38     1046.31     68.82 o 
 -11   5   2      509.63      544.34     48.88 o 
 -10   5   2       89.66       79.01     18.48 o 
  -9   5   2      480.52      463.26     39.46 o 
  -8   5   2        2.89        1.50     23.29 o 
  -7   5   2      545.83      590.75     37.44 o 
  -6   5   2     9484.84     9727.79    140.40 o 
  -5   5   2      473.38      469.72     22.46 o 
  -4   5   2    24066.41    24327.45    166.40 o 
  -3   5   2    21545.04    21371.37     93.79 o 
  -2   5   2   101111.31   103999.85    435.79 o 
  -1   5   2       45.03       52.20      3.31 o 
   0   5   2     9514.05     9806.03    109.09 o 
   1   5   2        5.53        8.14      2.89 o 
   2   5   2        6.98       10.65      3.11 o 
   3   5   2    10966.01    10282.71     79.77 o 
   4   5   2     4345.62     3932.97     65.41 o 
   5   5   2      148.28      167.49     13.03 o 
   6   5   2      549.89      522.16     23.92 o 
   7   5   2     1422.71     1392.25     40.68 o 
   8   5   2      258.93      262.31     19.26 o 
   9   5   2      902.08      893.92     61.94 o 
  10   5   2     3615.04     3620.44    104.88 o 
  11   5   2       62.68       21.92     14.57 o 
  12   5   2      111.60       55.07     28.38 o 
 -13   6   2       54.46       36.71     18.79 o 
 -12   6   2      831.75      969.70     66.64 o 
 -11   6   2     2460.16     2574.77    101.55 o 
 -10   6   2       28.58       33.92     17.67 o 
  -9   6   2     3784.93     3756.84    144.96 o 
  -8   6   2      120.67      139.34     21.84 o 
  -7   6   2     1161.61     1197.13     52.99 o 
  -6   6   2     1933.77     2020.38     49.80 o 
  -5   6   2    22455.29    22777.12    154.57 o 
  -4   6   2       15.96       20.85      5.01 o 
  -3   6   2     1493.90     1578.02     26.47 o 
  -2   6   2    15930.98    16237.38    137.29 o 
  -1   6   2      353.74      390.30      9.32 o 
   0   6   2      132.30      138.43      6.08 o 
   1   6   2       50.79       32.94      5.18 o 
   2   6   2     3643.18     3805.96     49.31 o 
   3   6   2      112.83      182.70     11.21 o 
   4   6   2     7993.63     8275.11    115.27 o 
   5   6   2    10490.57    10281.09    240.51 o 
   6   6   2       49.83       55.72     12.76 o 
   7   6   2       22.13       30.39     10.40 o 
   8   6   2      213.45      226.26     33.41 o 
   9   6   2     1681.79     1594.37     59.48 o 
  10   6   2        1.04       12.20     16.13 o 
  11   6   2     1208.55     1239.59     70.99 o 
  12   6   2       42.15       39.62     19.18 o 
 -13   7   2        4.56      -14.51     20.17 o 
 -12   7   2       32.75       19.17     18.94 o 
 -11   7   2       55.98       60.35     25.71 o 
 -10   7   2      431.84      435.18     41.69 o 
  -9   7   2       56.53       79.30     20.02 o 
  -8   7   2       23.75       25.62     17.39 o 
  -7   7   2      459.87      489.17     27.09 o 
  -6   7   2        5.51        8.27      8.82 o 
  -5   7   2     6332.19     6743.51     86.24 o 
  -4   7   2       24.76       11.79      6.12 o 
  -3   7   2      111.71      147.16      8.42 o 
  -2   7   2     9908.78     9890.85     96.57 o 
  -1   7   2      880.65      933.31     17.12 o 
   0   7   2       70.51       57.83      7.08 o 
   1   7   2      247.71      272.07     12.74 o 
   2   7   2      925.36      934.97     27.01 o 
   3   7   2     1425.19     1445.88     37.21 o 
   4   7   2      582.74      590.09     22.81 o 
   5   7   2      784.50      798.15     31.18 o 
   6   7   2       34.67       36.80      6.25 o 
   7   7   2      200.93      200.03     18.30 o 
   8   7   2     1448.14     1444.00     47.93 o 
   9   7   2       90.72       69.80     12.16 o 
  10   7   2      561.90      560.39     46.01 o 
  11   7   2       74.86       71.66     19.62 o 
  12   7   2      132.54      157.49     34.19 o 
 -12   8   2       38.18       12.62     25.50 o 
 -11   8   2       16.74        9.69     35.61 o 
 -10   8   2      776.42      697.43     75.36 o 
  -9   8   2        2.78      -10.48     20.26 o 
  -8   8   2        5.49       -6.09     32.97 o 
  -7   8   2     1608.55     1565.41     48.41 o 
  -6   8   2    12289.47    12200.26    127.39 o 
  -5   8   2      194.83      172.82     17.26 o 
  -4   8   2      826.35      922.65     27.62 o 
  -3   8   2    17417.69    17325.92    184.10 o 
  -2   8   2     1471.55     1485.51     25.13 o 
  -1   8   2     1102.89     1020.90     25.90 o 
   0   8   2     3029.45     2988.76     33.64 o 
   1   8   2      279.58      290.63     10.63 o 
   2   8   2       64.55       94.28     20.10 o 
   3   8   2     6822.91     6837.02     85.22 o 
   4   8   2     1406.06     1397.50     35.11 o 
   5   8   2       14.29       19.59      8.30 o 
   6   8   2      453.44      455.34     37.73 o 
   7   8   2       43.86       49.51      5.21 o 
   8   8   2      167.13      172.28     18.67 o 
   9   8   2       64.93       60.03     13.17 o 
  10   8   2      148.59      144.76     19.04 o 
  11   8   2       68.68       70.80     21.93 o 
  12   8   2       81.15       48.70     31.22 o 
 -12   9   2      238.33      211.66     47.25 o 
 -11   9   2        1.22       -1.62     15.21 o 
 -10   9   2      397.34      443.35     40.57 o 
  -9   9   2       73.28       51.39     29.23 o 
  -8   9   2      139.26       77.27     12.42 o 
  -7   9   2       66.46       76.48     16.03 o 
  -6   9   2     4167.84     4138.18     95.88 o 
  -5   9   2     1653.30     1694.89     45.99 o 
  -4   9   2     7633.81     7588.58     90.87 o 
  -3   9   2      858.90      830.29     38.36 o 
  -2   9   2      776.48      829.58     19.46 o 
  -1   9   2      396.57      416.90     15.35 o 
   0   9   2     4252.21     4076.49     50.74 o 
   1   9   2      437.54      410.42     13.26 o 
   2   9   2     1408.47     1378.05     36.62 o 
   3   9   2      112.40      116.78     10.03 o 
   4   9   2      666.84      755.41     26.59 o 
   5   9   2       68.10       47.35     12.15 o 
   6   9   2      611.33      588.69     29.85 o 
   7   9   2       94.24       92.40      8.31 o 
   8   9   2        9.46       11.40      9.83 o 
   9   9   2      817.67      813.29     39.95 o 
  10   9   2      879.21      821.97     42.26 o 
  11   9   2      575.65      537.77     50.67 o 
 -12  10   2        1.32      -10.12     46.04 o 
 -11  10   2     1216.00     1135.81     83.77 o 
 -10  10   2      367.82      241.44     31.31 o 
  -9  10   2     2408.75     2480.25     90.22 o 
  -8  10   2     1527.08     1527.88     53.08 o 
  -7  10   2        5.39       14.19      9.20 o 
  -6  10   2      150.31      162.88     16.91 o 
  -5  10   2      568.26      579.85     27.97 o 
  -4  10   2     1443.55     1408.06     38.23 o 
  -3  10   2     2205.58     2221.63     35.16 o 
  -2  10   2     1222.89     1200.93     24.16 o 
  -1  10   2    20373.86    20165.94    308.18 o 
   0  10   2     1390.37     1387.30     24.25 o 
   1  10   2     6078.21     5755.67     84.88 o 
   2  10   2     2029.44     1827.31     44.16 o 
   3  10   2      449.38      429.42     23.58 o 
   4  10   2       85.25       81.92      9.77 o 
   5  10   2      125.05      116.47     13.78 o 
   6  10   2        0.56        4.12      9.58 o 
   7  10   2       67.62       86.65     12.16 o 
   8  10   2      261.95      280.13     23.74 o 
   9  10   2      877.29      880.90     42.55 o 
  10  10   2     1313.00     1285.68     54.17 o 
  11  10   2      461.37      429.20     43.16 o 
 -11  11   2      130.99      203.47     32.50 o 
 -10  11   2      109.83      122.74     23.41 o 
  -9  11   2      194.73      193.13     22.24 o 
  -8  11   2      183.30      178.60     24.43 o 
  -7  11   2      799.50      731.98     36.48 o 
  -6  11   2     1701.84     1700.23     51.26 o 
  -5  11   2      124.51      148.69     15.62 o 
  -4  11   2     1664.98     1645.38     42.79 o 
  -3  11   2      539.22      455.39     16.87 o 
  -2  11   2     1900.47     1871.50     35.17 o 
  -1  11   2       55.55      107.48     13.33 o 
   0  11   2     7618.82     7300.53     80.74 o 
   1  11   2        4.33       18.81      5.31 o 
   2  11   2      375.06      361.08     20.75 o 
   3  11   2      321.32      352.72     21.77 o 
   4  11   2       97.15      100.60     13.64 o 
   5  11   2      172.36      171.88     16.63 o 
   6  11   2       79.94       73.92      9.49 o 
   7  11   2      237.56      225.34     20.26 o 
   8  11   2      345.41      365.38     26.71 o 
   9  11   2      455.56      476.84     32.18 o 
  10  11   2     1244.68     1156.75     51.77 o 
  11  11   2       39.11       16.20     11.47 o 
 -11  12   2      178.44      243.53     33.77 o 
 -10  12   2        1.25       -3.33     14.70 o 
  -9  12   2       29.00       53.10     14.06 o 
  -8  12   2      140.24       82.83     13.98 o 
  -7  12   2      686.00      672.85     34.47 o 
  -6  12   2        7.31       10.18      9.39 o 
  -5  12   2       74.12       66.98      8.17 o 
  -4  12   2      144.77      146.52     14.51 o 
  -3  12   2      178.31      206.30     15.82 o 
  -2  12   2     1008.51      996.79     24.02 o 
  -1  12   2     5516.18     5567.24     59.34 o 
   0  12   2      450.84      460.26     16.78 o 
   1  12   2      260.27      231.74     19.40 o 
   2  12   2     2160.94     2125.97     49.87 o 
   3  12   2      107.93      108.28     13.34 o 
   4  12   2       17.26       13.87      5.71 o 
   5  12   2       67.52       64.34     11.58 o 
   6  12   2       74.62       69.13     10.15 o 
   7  12   2      354.44      347.09     26.13 o 
   8  12   2      582.69      506.70     32.33 o 
   9  12   2      247.45      252.88     24.70 o 
  10  12   2        2.74       11.30     14.72 o 
 -11  13   2       44.67       61.50     21.06 o 
 -10  13   2       15.17       19.94     14.06 o 
  -9  13   2       24.71      -10.71     11.83 o 
  -8  13   2      506.37      524.96     33.63 o 
  -7  13   2      410.84      405.34     28.50 o 
  -6  13   2       18.90       38.35     22.86 o 
  -5  13   2      706.13      748.68     32.59 o 
  -4  13   2     1547.91     1548.72     94.82 o 
  -3  13   2     1424.57     1395.90     39.70 o 
  -2  13   2      349.56      360.80     16.51 o 
  -1  13   2      847.42      860.27     24.33 o 
   0  13   2        8.78        8.10      7.36 o 
   1  13   2     3233.19     3102.03     84.61 o 
   2  13   2      111.37      125.44     12.48 o 
   3  13   2      990.13      897.61     31.15 o 
   4  13   2       16.37       23.27      7.48 o 
   5  13   2       16.66       24.12      9.76 o 
   6  13   2      983.03     1084.94     34.29 o 
   7  13   2      101.82       99.32     15.58 o 
   8  13   2      505.24      587.18     42.21 o 
   9  13   2        0.00      -18.30     19.20 o 
  10  13   2       90.11       78.63     17.88 o 
 -10  14   2       47.09       63.00     23.44 o 
  -9  14   2       61.67       50.68     16.06 o 
  -8  14   2        0.14      -20.42     13.62 o 
  -7  14   2      995.39      976.54     51.35 o 
  -6  14   2      726.72      698.34     33.99 o 
  -5  14   2      948.92      903.35     36.81 o 
  -4  14   2     1570.03     1596.17     46.30 o 
  -3  14   2     4616.70     4501.27     72.88 o 
  -2  14   2      753.28      694.99     27.75 o 
  -1  14   2        1.87        0.10      5.24 o 
   0  14   2      919.11      877.57     25.91 o 
   1  14   2      329.93      322.19     15.06 o 
   2  14   2     1782.25     1661.42     62.93 o 
   3  14   2      479.65      505.28     23.70 o 
   4  14   2      318.20      340.34     18.85 o 
   5  14   2     2047.74     1985.50     45.09 o 
   6  14   2      538.64      629.09     31.38 o 
   7  14   2     2882.17     2771.95     89.85 o 
   8  14   2        3.43       21.24     15.52 o 
   9  14   2       91.99       86.52     18.69 o 
 -10  15   2      216.25      215.18     41.60 o 
  -9  15   2       54.96       43.71     14.43 o 
  -8  15   2      333.61      335.91     32.61 o 
  -7  15   2      167.15      131.82     17.37 o 
  -6  15   2       72.24       66.86     13.39 o 
  -5  15   2      370.78      348.61     23.31 o 
  -4  15   2     3804.67     4030.36     97.26 o 
  -3  15   2       85.53       82.21     12.68 o 
  -2  15   2     1145.53     1125.87     36.21 o 
  -1  15   2      255.88      205.77     31.36 o 
   0  15   2      552.93      610.86     25.22 o 
   1  15   2      634.45      683.99     26.61 o 
   2  15   2      420.37      482.01     26.28 o 
   3  15   2       54.24       47.74     17.27 o 
   4  15   2      779.04      800.53     29.10 o 
   5  15   2       20.26       40.68      9.52 o 
   6  15   2      797.97      852.52     51.18 o 
   7  15   2      303.01      353.38     35.43 o 
   8  15   2      586.88      562.59     43.86 o 
   9  15   2        0.11      -23.53     16.63 o 
  -9  16   2      163.58      172.90     26.36 o 
  -8  16   2        0.09       -9.99     20.34 o 
  -7  16   2      129.14      122.03     16.16 o 
  -6  16   2      492.43      453.31     28.71 o 
  -5  16   2       16.88       26.38     16.94 o 
  -4  16   2      938.74      980.34     38.17 o 
  -3  16   2     3018.38     2844.33    101.00 o 
  -2  16   2      282.71      282.83     18.86 o 
  -1  16   2        3.62       -2.72      7.11 o 
   0  16   2      537.31      513.59     24.08 o 
   1  16   2     1062.03     1022.32     38.39 o 
   2  16   2      137.33      146.34     14.27 o 
   3  16   2     1072.32     1119.20     47.71 o 
   4  16   2        3.64       14.12     14.21 o 
   5  16   2      206.14      237.90     21.95 o 
   6  16   2     2774.01     2898.68     94.14 o 
   7  16   2     4489.46     4520.98    120.04 o 
   8  16   2      202.50      194.09     29.62 o 
  -8  17   2      397.96      392.97     30.16 o 
  -7  17   2        4.38        3.65     12.60 o 
  -6  17   2      253.81      245.01     22.71 o 
  -5  17   2      347.98      362.55     25.14 o 
  -4  17   2      166.42      146.28     18.57 o 
  -3  17   2      232.82      245.38     19.54 o 
  -2  17   2       82.86       88.35     12.84 o 
  -1  17   2      419.12      410.17     31.36 o 
   0  17   2       64.61       76.84     20.48 o 
   1  17   2      913.43      964.77     82.35 o 
   2  17   2     2001.73     1911.09    142.46 o 
   3  17   2      120.90      156.97     25.66 o 
   4  17   2      815.52      815.84     38.54 o 
   5  17   2       91.99       94.57     15.27 o 
   6  17   2      338.98      400.52     37.76 o 
   7  17   2        2.63       34.11     16.44 o 
  -7  18   2        0.18       -7.28     13.05 o 
  -6  18   2       25.48       25.25     12.22 o 
  -5  18   2      829.08      840.96     39.10 o 
  -4  18   2      273.57      318.48     31.43 o 
  -3  18   2      305.76      287.16     28.79 o 
  -2  18   2     2243.99     2372.02    136.36 o 
  -1  18   2      520.43      582.66     38.37 o 
   0  18   2        0.71       -5.16     17.14 o 
   1  18   2      194.67      216.04     44.11 o 
   2  18   2       88.99      103.66     21.53 o 
   3  18   2       47.08       81.87     15.11 o 
   4  18   2      698.61      597.38     34.73 o 
   5  18   2      351.74      405.58     37.19 o 
   6  18   2       13.49       -4.40     12.75 o 
   7  18   2      582.49      610.52     47.75 o 
  -6  19   2      385.30      371.10     38.87 o 
  -5  19   2       80.79       49.54     25.44 o 
  -4  19   2      110.64       52.07     25.82 o 
  -3  19   2      313.81      283.91     47.96 o 
  -2  19   2      233.99      261.68     46.58 o 
  -1  19   2      282.54      300.64     28.36 o 
   0  19   2      893.85     1004.86     50.70 o 
   1  19   2      383.90      415.90     33.18 o 
   2  19   2       79.86       76.76     14.98 o 
   3  19   2       80.74       67.16     14.45 o 
   4  19   2       76.78      106.82     16.75 o 
   5  19   2      113.17      143.04     67.96 o 
   6  19   2        1.61       -0.21     12.41 o 
  -5  20   2      197.18      162.64     37.77 o 
  -4  20   2       56.49       13.37     21.84 o 
  -3  20   2        4.74       -9.15     21.15 o 
  -2  20   2      202.78      269.25     47.43 o 
  -1  20   2      824.41      857.79     79.94 o 
   0  20   2       92.32      142.42     37.84 o 
   1  20   2      213.40      250.27     32.23 o 
   2  20   2       84.28      145.56     26.07 o 
   3  20   2       22.49       64.11     25.82 o 
   4  20   2       52.75       99.34     34.94 o 
  -3  21   2       84.10       47.18     26.10 o 
  -2  21   2        2.66       19.64     24.22 o 
  -1  21   2      123.19      165.97     42.16 o 
   0  21   2      802.18      872.25     59.28 o 
   1  21   2      521.79      621.03    104.64 o 
   2  21   2        6.86       26.68     17.31 o 
 -13   1   3      437.69      417.95    102.06 o 
 -12   1   3       17.13       10.82     15.33 o 
 -11   1   3        0.84       -2.11     21.95 o 
 -10   1   3      728.03      698.02     47.14 o 
  -9   1   3      210.53      205.04     29.95 o 
  -8   1   3     1974.70     2000.33     67.82 o 
  -7   1   3        0.78       -1.29     11.99 o 
  -6   1   3     7190.40     6855.09     79.80 o 
  -5   1   3      156.57      198.50     17.72 o 
  -4   1   3      145.91      117.45     11.48 o 
  -3   1   3        0.60       13.92      4.34 o 
  -2   1   3      795.85      757.11     14.97 o 
  -1   1   3     3355.19     2965.97     40.97 o 
   0   1   3     5362.01     6463.75     63.53 o 
   1   1   3      381.93      578.33     11.41 o 
   2   1   3     3876.99     3966.08     41.07 o 
   3   1   3    10787.63    10629.33     67.68 o 
   4   1   3     2602.37     2436.56     56.32 o 
   5   1   3       56.99       78.99      8.28 o 
   6   1   3      941.81     1036.22     27.99 o 
   7   1   3      277.67      238.68     22.77 o 
   8   1   3     1517.13     1640.58     60.59 o 
   9   1   3      270.40      257.83     30.16 o 
  10   1   3     1469.85     1507.78     67.42 o 
  11   1   3      138.00      151.24     25.87 o 
  12   1   3        9.58      -10.50     13.37 o 
  13   1   3       87.39       22.54     30.85 o 
 -13   2   3     1053.61     1040.08     73.19 o 
 -12   2   3     2839.05     2863.24    113.46 o 
 -11   2   3       15.01       40.27     20.29 o 
 -10   2   3       45.04        4.86     16.28 o 
  -9   2   3      859.79      879.04     49.75 o 
  -8   2   3        0.76       20.76     15.12 o 
  -7   2   3     8572.51     8798.23    112.63 o 
  -6   2   3     2388.46     2365.82     49.81 o 
  -5   2   3      373.45      529.77     21.87 o 
  -4   2   3     1896.38     1633.87     26.55 o 
  -3   2   3     5178.24     4968.69     47.63 o 
  -2   2   3    12499.39    12604.02    103.55 o 
  -1   2   3     4348.86     4454.88     33.65 o 
   0   2   3     8109.92     7861.27     56.95 o 
   1   2   3     9738.26     9758.97     56.31 o 
   2   2   3     2571.75     2765.55     29.40 o 
   3   2   3    24713.38    23890.23    135.46 o 
   4   2   3       26.91       13.72      4.58 o 
   5   2   3      294.08      356.20     16.94 o 
   6   2   3      732.65      750.70     25.54 o 
   7   2   3     7112.99     7161.81    101.61 o 
   8   2   3     2064.09     2000.47     67.47 o 
   9   2   3     2889.59     2766.23     84.70 o 
  10   2   3        6.39        0.22     14.99 o 
  11   2   3     1139.83     1168.73     63.21 o 
  12   2   3      608.43      580.71     48.75 o 
 -13   3   3      855.06      915.51     98.47 o 
 -12   3   3      930.64      918.21     65.00 o 
 -11   3   3      330.22      414.11     95.70 o 
 -10   3   3      109.83      110.96     57.11 o 
  -9   3   3       39.22       42.51     18.30 o 
  -8   3   3      338.91      393.02     33.36 o 
  -7   3   3       88.72      106.39     24.94 o 
  -6   3   3     1606.73     1679.73     57.20 o 
  -5   3   3      112.40       62.82      9.56 o 
  -4   3   3    24820.33    25739.96    131.61 o 
  -3   3   3     1557.10     1689.72     26.65 o 
  -2   3   3    87442.23    89761.73    501.71 o 
  -1   3   3      382.87      449.62      7.10 o 
   0   3   3     4978.12     5476.39     87.84 o 
   1   3   3     5407.38     5500.33     41.76 o 
   2   3   3     1249.30     1144.72     18.49 o 
   3   3   3      542.60      617.84     16.32 o 
   4   3   3     1102.80      892.85     25.13 o 
   5   3   3     1748.08     2091.93     40.80 o 
   6   3   3     1135.20     1066.81     31.42 o 
   7   3   3      476.50      424.59     21.40 o 
   8   3   3     3162.53     3067.50     59.67 o 
   9   3   3      429.22      358.33     31.87 o 
  10   3   3      433.71      511.33     45.24 o 
  11   3   3      248.80      259.82     31.70 o 
  12   3   3       40.89       49.26     19.48 o 
 -13   4   3     1490.76     1511.33     87.28 o 
 -12   4   3      900.95     1001.23     67.94 o 
 -11   4   3       50.77       55.68     21.42 o 
 -10   4   3      139.71      118.73     23.56 o 
  -9   4   3       29.94       -3.02     18.17 o 
  -8   4   3       81.67       92.30     19.73 o 
  -7   4   3      624.95      660.88     43.16 o 
  -6   4   3     3225.66     3125.74     77.93 o 
  -5   4   3      143.24      184.02     19.51 o 
  -4   4   3     5263.25     5422.76     67.15 o 
  -3   4   3    99615.09   102167.76    590.18 o 
  -2   4   3    22869.62    23060.83     75.04 o 
  -1   4   3    11050.06    11436.25     59.97 o 
   0   4   3    13632.14    14278.79     62.31 o 
   1   4   3     1058.76     1023.98     14.86 o 
   2   4   3       99.35      112.99      5.18 o 
   3   4   3     7007.77     6987.10     54.83 o 
   4   4   3     1290.30      943.80     25.93 o 
   5   4   3        0.88       13.52      5.67 o 
   6   4   3     1844.30     1627.31     40.51 o 
   7   4   3     6062.88     5992.29     81.68 o 
   8   4   3       86.53       62.90     13.71 o 
   9   4   3        2.34        6.71     11.64 o 
  10   4   3        0.36       -5.89     14.15 o 
  11   4   3      212.29      235.33     29.93 o 
  12   4   3        5.06       -2.13     15.09 o 
 -13   5   3       72.90       78.12     37.36 o 
 -12   5   3        0.18        2.08     39.69 o 
 -11   5   3       63.34       74.98     23.05 o 
 -10   5   3       31.73       70.48     21.09 o 
  -9   5   3     1541.41     1445.68     67.08 o 
  -8   5   3     1584.87     1497.12     63.69 o 
  -7   5   3       67.42       73.51     25.84 o 
  -6   5   3     1499.42     1508.81     91.01 o 
  -5   5   3     1604.41     1803.55     54.21 o 
  -4   5   3       24.14       88.44     14.04 o 
  -3   5   3        0.38        0.75      3.46 o 
  -2   5   3    12288.43    12618.17     69.61 o 
  -1   5   3    20051.29    21329.29    110.02 o 
   0   5   3     7229.69     7672.39     55.01 o 
   1   5   3       88.91      126.59      5.79 o 
   2   5   3     4401.91     4852.59     39.44 o 
   3   5   3      217.43      307.75     17.53 o 
   4   5   3      931.14     1039.38     27.70 o 
   5   5   3      211.19      218.41     23.54 o 
   6   5   3      934.94      976.30     32.82 o 
   7   5   3      163.76      144.58     14.00 o 
   8   5   3       69.39       42.21      8.79 o 
   9   5   3      464.26      380.52     24.39 o 
  10   5   3      278.68      284.74     30.34 o 
  11   5   3      260.03      238.72     30.97 o 
  12   5   3       77.90       75.96     23.21 o 
 -13   6   3       85.78       69.15     25.55 o 
 -12   6   3      162.95      147.93     28.81 o 
 -11   6   3     3856.08     3851.97    124.53 o 
 -10   6   3      240.02      244.68     31.64 o 
  -9   6   3      798.73      875.56     53.75 o 
  -8   6   3      531.88      484.67     39.31 o 
  -7   6   3      943.49      964.81     47.64 o 
  -6   6   3        0.62       -1.44     14.64 o 
  -5   6   3    11881.75    11247.62    109.41 o 
  -4   6   3    25511.48    26307.53    120.06 o 
  -3   6   3     3466.73     3674.04     40.11 o 
  -2   6   3    23636.90    23766.71    126.52 o 
  -1   6   3      671.38      603.45     10.53 o 
   0   6   3     2240.93     3303.28    145.63 o 
   1   6   3       62.74       89.05      6.71 o 
   2   6   3     2013.30     1901.53     23.46 o 
   3   6   3      370.73      619.02     34.79 o 
   4   6   3        8.30        6.42      3.50 o 
   5   6   3    22066.64    22387.97    276.54 o 
   6   6   3     1808.20     1899.57     46.51 o 
   7   6   3      171.21      175.83     16.28 o 
   8   6   3      838.82      809.37     34.14 o 
   9   6   3      317.08      372.57     25.05 o 
  10   6   3       22.46       62.74     28.51 o 
  11   6   3      272.43      315.75     50.23 o 
  12   6   3      304.44      315.16     39.02 o 
 -13   7   3      441.89      486.59     51.39 o 
 -12   7   3      473.56      464.41     47.74 o 
 -11   7   3      105.53       80.24     30.82 o 
 -10   7   3     1452.77     1606.39     85.95 o 
  -9   7   3     1939.57     1806.06     76.05 o 
  -8   7   3      142.14      138.26     52.08 o 
  -7   7   3      212.32      201.29     27.28 o 
  -6   7   3     1184.19     1117.00     37.95 o 
  -5   7   3    11548.00    11322.51    112.33 o 
  -4   7   3    14603.21    14932.62     91.04 o 
  -3   7   3    19267.26    20142.16     91.92 o 
  -2   7   3       74.87       43.72      5.25 o 
  -1   7   3      741.94      692.07     12.88 o 
   0   7   3      700.22      621.22     12.64 o 
   1   7   3     1299.27     1282.21     23.32 o 
   2   7   3      768.21      732.44     16.61 o 
   3   7   3     1786.16     1604.40     26.64 o 
   4   7   3    14106.23    13629.58     79.68 o 
   5   7   3      386.92      408.77     15.09 o 
   6   7   3     5198.42     4979.09     79.30 o 
   7   7   3      175.00      168.94     19.42 o 
   8   7   3       37.47       13.93      9.79 o 
   9   7   3      480.13      469.39     34.47 o 
  10   7   3     1636.93     1600.84     55.79 o 
  11   7   3      545.51      568.03     49.06 o 
  12   7   3      149.29      149.45     29.71 o 
 -13   8   3       13.55      -13.11     35.95 o 
 -12   8   3       78.18       42.46     46.05 o 
 -11   8   3     2051.68     2038.35     91.06 o 
 -10   8   3     1028.75     1000.20     61.17 o 
  -9   8   3      216.29      230.78     29.37 o 
  -8   8   3       28.33       23.00     18.58 o 
  -7   8   3      902.07      958.04     38.81 o 
  -6   8   3        8.96       49.56     11.97 o 
  -5   8   3      746.66      713.86     29.29 o 
  -4   8   3    12349.41    12105.69     91.15 o 
  -3   8   3     1339.54     1262.55     22.94 o 
  -2   8   3     2079.91     2111.51     28.40 o 
  -1   8   3     3276.08     2764.52     27.27 o 
   0   8   3     1171.82     1133.71     22.47 o 
   1   8   3     2024.62     1903.62     38.89 o 
   2   8   3      399.79      391.35     11.42 o 
   3   8   3     2262.23     2237.59     43.82 o 
   4   8   3     1422.84     1439.66     28.03 o 
   5   8   3    12082.00    12184.65    316.27 o 
   6   8   3     1788.14     1704.75     32.17 o 
   7   8   3       25.17       36.85     14.72 o 
   8   8   3      151.99      155.24     17.13 o 
   9   8   3     1593.35     1528.25     53.46 o 
  10   8   3        8.18       17.32     11.05 o 
  11   8   3     1088.75     1146.82     69.04 o 
  12   8   3       25.31        4.83     22.44 o 
 -12   9   3       14.46       36.32     47.48 o 
 -11   9   3       63.57       29.58     41.35 o 
 -10   9   3     1691.79     1704.16    140.35 o 
  -9   9   3     3295.88     3490.50    120.42 o 
  -8   9   3       54.35       47.86     14.34 o 
  -7   9   3     4231.56     4045.01     95.91 o 
  -6   9   3     5141.78     5284.18     87.00 o 
  -5   9   3      386.94      422.94     23.29 o 
  -4   9   3     1707.66     1966.60     42.00 o 
  -3   9   3     2247.21     2246.44     33.87 o 
  -2   9   3      415.80      537.24     15.25 o 
  -1   9   3     2051.58     2058.24     24.90 o 
   0   9   3     4207.70     3728.67     74.76 o 
   1   9   3     2903.54     2527.36     79.22 o 
   2   9   3      954.47      898.17     24.75 o 
   3   9   3     6503.84     6481.95     71.50 o 
   4   9   3      519.47      467.52     16.98 o 
   5   9   3       37.67       62.03      8.54 o 
   6   9   3      768.56      965.89     27.70 o 
   7   9   3     1951.82     1902.10     78.68 o 
   8   9   3      318.88      302.89     33.18 o 
   9   9   3      845.84      820.35     40.29 o 
  10   9   3     4302.58     4241.74     94.66 o 
  11   9   3      961.90      884.15     61.16 o 
 -12  10   3      268.28      299.33     38.92 o 
 -11  10   3        2.11      -17.07     17.03 o 
 -10  10   3      217.69      206.69     30.52 o 
  -9  10   3       21.07       54.40     25.27 o 
  -8  10   3     2607.04     2625.97     69.63 o 
  -7  10   3      152.69      134.67     16.38 o 
  -6  10   3     1389.13     1336.37     44.62 o 
  -5  10   3     1303.04     1286.99     41.26 o 
  -4  10   3    10047.89     9829.72    260.57 o 
  -3  10   3     1596.06     1525.31     30.73 o 
  -2  10   3     7661.64     7698.01     93.15 o 
  -1  10   3     1245.19     1322.22     41.38 o 
   0  10   3      115.80      114.23      7.50 o 
   1  10   3      656.69      697.50     21.34 o 
   2  10   3        7.41        8.74      6.63 o 
   3  10   3      707.15      657.29     17.11 o 
   4  10   3      289.67      274.35     13.45 o 
   5  10   3      598.91      654.36     25.03 o 
   6  10   3        5.39        1.62      8.19 o 
   7  10   3       22.37       36.45     10.14 o 
   8  10   3        0.96       12.20      9.33 o 
   9  10   3      216.49      240.90     27.87 o 
  10  10   3      257.64      236.90     24.41 o 
  11  10   3        0.49       -7.62     10.89 o 
 -12  11   3      203.10      186.15     32.04 o 
 -11  11   3     1692.63     1736.62     86.16 o 
 -10  11   3      279.73      303.69     35.35 o 
  -9  11   3     1492.87     1411.74     69.39 o 
  -8  11   3     1669.57     1649.39     56.59 o 
  -7  11   3        9.49       17.02      9.84 o 
  -6  11   3     1464.75     1404.02     47.04 o 
  -5  11   3     1755.60     1727.61     37.87 o 
  -4  11   3      251.83      284.99     18.76 o 
  -3  11   3       26.53        4.15      4.40 o 
  -2  11   3     6688.50     6794.31     94.07 o 
  -1  11   3    32402.72    32353.28    126.84 o 
   0  11   3      479.63      406.77     38.80 o 
   1  11   3     4699.74     4558.37     61.93 o 
   2  11   3    11580.23    11278.99     93.77 o 
   3  11   3       25.60       28.80      4.81 o 
   4  11   3       32.21       38.35      6.52 o 
   5  11   3       58.04       95.68     10.90 o 
   6  11   3      358.68      314.29     16.68 o 
   7  11   3       29.19       23.40     10.94 o 
   8  11   3     2681.08     2677.58    103.56 o 
   9  11   3      556.73      562.45     34.92 o 
  10  11   3       98.12       96.56     17.25 o 
  11  11   3      967.92      846.42     54.02 o 
 -11  12   3        4.06       17.66     14.94 o 
 -10  12   3      493.16      508.81     46.39 o 
  -9  12   3     1486.77     1475.96     70.70 o 
  -8  12   3        2.07        0.11     11.35 o 
  -7  12   3      366.05      386.51     27.66 o 
  -6  12   3       31.14       31.98      8.90 o 
  -5  12   3      526.28      552.94     25.87 o 
  -4  12   3      338.69      337.19     21.01 o 
  -3  12   3       41.58       77.52      8.71 o 
  -2  12   3     1217.63     1165.48     60.22 o 
  -1  12   3     1274.52     1397.41     27.91 o 
   0  12   3     1619.12     1864.13     55.89 o 
   1  12   3     3791.19     3687.94     67.33 o 
   2  12   3       32.60       38.34      7.88 o 
   3  12   3     1792.01     1783.55     34.11 o 
   4  12   3      431.99      399.10     18.57 o 
   5  12   3        1.39        4.64      5.53 o 
   6  12   3       55.33       58.82      8.86 o 
   7  12   3     1689.65     1704.36     48.21 o 
   8  12   3      673.99      676.30     37.45 o 
   9  12   3      416.72      418.19     37.17 o 
  10  12   3        1.31      -11.42     14.78 o 
 -11  13   3       23.37       25.15     14.65 o 
 -10  13   3       32.93       26.10     15.61 o 
  -9  13   3      286.52      223.17     22.87 o 
  -8  13   3     1332.95     1415.72     54.10 o 
  -7  13   3      998.40     1050.46     45.20 o 
  -6  13   3       31.77       21.65     10.95 o 
  -5  13   3       32.15       37.70     10.21 o 
  -4  13   3     2467.44     2585.02     57.33 o 
  -3  13   3      159.24      136.09     11.27 o 
  -2  13   3     3391.10     3268.76     75.70 o 
  -1  13   3     2673.74     2601.24     40.32 o 
   0  13   3       30.67       44.25      6.73 o 
   1  13   3      536.01      512.33     20.31 o 
   2  13   3     2901.83     2893.93     51.15 o 
   3  13   3     3076.72     3002.08     74.31 o 
   4  13   3       11.36       21.09      7.97 o 
   5  13   3      897.12      884.27     34.85 o 
   6  13   3      173.11      170.21     14.23 o 
   7  13   3      415.79      420.27     29.45 o 
   8  13   3     2892.99     2917.93    115.91 o 
   9  13   3      328.43      333.65     34.53 o 
  10  13   3        0.93       -0.81     14.39 o 
 -10  14   3       47.00       64.07     18.56 o 
  -9  14   3       33.78        8.01     10.87 o 
  -8  14   3      101.58       51.16     15.03 o 
  -7  14   3        6.63       19.85     16.31 o 
  -6  14   3     1485.76     1529.63     50.04 o 
  -5  14   3        6.19       -3.06     16.67 o 
  -4  14   3      697.28      651.64     29.82 o 
  -3  14   3     3336.34     3248.35    101.28 o 
  -2  14   3       31.50       39.45      7.07 o 
  -1  14   3      368.09      356.81     16.09 o 
   0  14   3      339.95      312.80     13.84 o 
   1  14   3       30.39       37.47     13.45 o 
   2  14   3      683.26      701.72     26.15 o 
   3  14   3       15.03       30.04      7.86 o 
   4  14   3      649.08      584.40     26.17 o 
   5  14   3      114.65       97.10     14.17 o 
   6  14   3      989.44     1026.90     54.97 o 
   7  14   3     1186.83     1247.13     50.52 o 
   8  14   3      207.21      274.89     31.82 o 
   9  14   3       10.05       15.27     12.71 o 
 -10  15   3      192.84      255.80     44.15 o 
  -9  15   3      101.95       65.22     23.31 o 
  -8  15   3        2.97      -20.58     44.40 o 
  -7  15   3       43.17       36.79     10.36 o 
  -6  15   3        8.08      183.34     25.92 o 
  -5  15   3       22.26       15.93      9.85 o 
  -4  15   3        0.19       -1.46      8.73 o 
  -3  15   3      237.52      248.77     19.29 o 
  -2  15   3      226.50      245.52     19.53 o 
  -1  15   3        1.59       -0.92      8.91 o 
   0  15   3      143.20      176.49     13.56 o 
   1  15   3       72.37       78.54     12.90 o 
   2  15   3      253.32      231.77     16.42 o 
   3  15   3     1055.92     1000.71     55.08 o 
   4  15   3      641.07      599.62     27.64 o 
   5  15   3       14.62       20.91      9.95 o 
   6  15   3      175.80      222.66     28.82 o 
   7  15   3        1.75       27.56     13.17 o 
   8  15   3        4.23       31.98     17.24 o 
   9  15   3       42.71       -5.61     17.10 o 
  -9  16   3       56.40       64.38     14.59 o 
  -8  16   3      222.90      189.70     20.82 o 
  -7  16   3       13.78        7.70     12.52 o 
  -6  16   3       18.77       21.52      9.41 o 
  -5  16   3     1499.99     1439.74     48.66 o 
  -4  16   3      565.03      602.18     30.07 o 
  -3  16   3      125.07      148.05     15.70 o 
  -2  16   3      751.77      755.30     30.23 o 
  -1  16   3      213.80      236.10     16.76 o 
   0  16   3      119.98      131.91     12.33 o 
   1  16   3      376.71      439.57     31.86 o 
   2  16   3      111.80      143.65     20.66 o 
   3  16   3       27.33       26.29     10.83 o 
   4  16   3      114.97      120.37     16.70 o 
   5  16   3      867.99      916.52     39.78 o 
   6  16   3       85.12      154.78     26.89 o 
   7  16   3        4.78       91.31     31.24 o 
   8  16   3      387.40      413.16     39.53 o 
  -8  17   3      134.77      146.41     39.43 o 
  -7  17   3      277.42      274.18     24.38 o 
  -6  17   3       58.24       68.35     13.42 o 
  -5  17   3      131.68      132.21     18.17 o 
  -4  17   3      980.56     1013.89     40.22 o 
  -3  17   3       96.81      106.15     17.83 o 
  -2  17   3     1434.05     1440.74     60.21 o 
  -1  17   3       18.80       19.84     11.33 o 
   0  17   3      323.28      322.53     28.54 o 
   1  17   3      181.58      196.89     22.47 o 
   2  17   3       76.80      105.58     17.77 o 
   3  17   3      399.24      447.36     37.31 o 
   4  17   3       21.23       44.14     12.65 o 
   5  17   3        6.52       14.93     13.19 o 
   6  17   3      475.77      496.28     41.52 o 
   7  17   3       21.84       90.95     22.71 o 
  -7  18   3       28.86       22.82     20.28 o 
  -5  18   3      594.42      603.80     32.85 o 
  -4  18   3      433.24      430.89     27.66 o 
  -3  18   3       54.98       46.28     14.00 o 
  -2  18   3       81.05      112.09     19.16 o 
  -1  18   3     1335.96     1429.54     77.66 o 
   0  18   3      138.73      135.86     31.06 o 
   1  18   3      273.74      299.16     28.32 o 
   2  18   3        3.36       -6.15     11.74 o 
   3  18   3      219.41      243.00     47.51 o 
   4  18   3      294.35      329.31     26.44 o 
   5  18   3      715.99      774.79     61.58 o 
   6  18   3       17.72       30.78     22.28 o 
  -6  19   3        1.15      -20.66     25.68 o 
  -5  19   3      126.55      114.39     34.60 o 
  -4  19   3        4.02       -5.79     28.13 o 
  -3  19   3        4.49        1.05     18.05 o 
  -2  19   3      182.32      194.29     23.35 o 
  -1  19   3      129.84      156.49     22.50 o 
   0  19   3       77.42      110.02     28.61 o 
   1  19   3       61.45      106.09     19.62 o 
   2  19   3      159.20      188.37     23.24 o 
   3  19   3       41.70       77.42     15.40 o 
   4  19   3       65.82       58.89     25.41 o 
   5  19   3      238.26      217.87     29.19 o 
  -5  20   3        3.96       -4.71     18.38 o 
  -4  20   3       66.64       36.89     22.51 o 
  -3  20   3       42.79       14.42     19.51 o 
  -2  20   3       10.87       28.92     19.12 o 
  -1  20   3       21.64       15.28     20.55 o 
   0  20   3        2.57       19.09     21.01 o 
   1  20   3       36.16       40.58     23.27 o 
   2  20   3       14.93       -8.15     12.27 o 
   3  20   3      702.91      707.04     38.91 o 
   4  20   3        2.26        1.54     21.29 o 
  -3  21   3        0.45      -16.85     27.17 o 
  -2  21   3      149.79      101.33     33.83 o 
  -1  21   3       13.88      -14.00     22.80 o 
   0  21   3      549.94      594.15     68.73 o 
   1  21   3       33.99       71.85     54.09 o 
   2  21   3      121.37      117.42     32.81 o 
 -14   0   4      390.45      457.55     83.73 o 
 -13   0   4      120.51      271.31     63.31 o 
 -12   0   4       15.50       -0.37     36.70 o 
 -11   0   4       91.83       92.84     32.78 o 
 -10   0   4    11918.82    12060.74    270.94 o 
  -9   0   4      114.40       94.91     28.92 o 
  -8   0   4      519.44      503.27     49.73 o 
  -7   0   4    19462.82    19156.29    277.52 o 
  -6   0   4    17389.31    17482.14    246.25 o 
  -5   0   4       98.46       86.37     15.62 o 
  -4   0   4    12220.41    12416.70    125.86 o 
  -3   0   4     1624.04     1906.69     37.85 o 
  -2   0   4     9705.30     9582.30     99.87 o 
  -1   0   4     6078.63     5467.45     45.80 o 
   0   0   4    34374.67    34394.62    127.16 o 
   1   0   4    34851.34    34865.13    138.57 o 
   2   0   4      215.89      231.81     13.01 o 
   3   0   4     7013.70     6923.83    139.83 o 
   4   0   4      294.67      238.81     22.99 o 
   5   0   4      297.39      317.19     15.82 o 
   6   0   4      252.90      252.45     14.55 o 
   7   0   4     4809.92     5472.83    144.55 o 
   8   0   4     2753.93     3002.36    116.89 o 
   9   0   4     5259.07     5317.96    167.35 o 
  10   0   4     1994.14     1921.51    107.55 o 
  11   0   4      281.15      273.97     46.18 o 
  12   0   4       31.61       47.93     24.80 o 
 -14   1   4      330.44      363.17     41.21 o 
 -13   1   4       37.16       80.48     28.10 o 
 -12   1   4        6.00       35.21     19.89 o 
 -11   1   4       10.84       54.11     25.04 o 
 -10   1   4     1232.64     1299.08     54.88 o 
  -9   1   4        2.61        0.44     13.40 o 
  -8   1   4     4034.63     3884.81     82.02 o 
  -7   1   4    14693.84    14657.97    188.61 o 
  -6   1   4      160.64      187.66     40.76 o 
  -5   1   4      640.02      681.41     34.07 o 
  -4   1   4    11000.50    11759.89     89.82 o 
  -3   1   4      227.40      270.80     13.55 o 
  -2   1   4    26313.87    25963.07    152.74 o 
  -1   1   4    52767.72    52534.43    110.88 o 
   0   1   4     3033.01     3156.59     29.33 o 
   1   1   4    19473.80    19453.53    107.99 o 
   2   1   4     8170.66     7694.54     57.10 o 
   3   1   4     9079.38     8898.47     67.49 o 
   4   1   4      201.50      246.14     12.44 o 
   5   1   4     1186.09     1117.99     27.56 o 
   6   1   4       26.01       33.35      6.29 o 
   7   1   4      586.65      608.34     28.76 o 
   8   1   4    14154.85    14365.57    179.20 o 
   9   1   4    12062.89    11950.87    302.44 o 
  10   1   4      139.17      146.29     22.55 o 
  11   1   4      550.77      558.23     44.43 o 
  12   1   4      161.98      197.10     29.10 o 
 -13   2   4      460.67      529.50     66.18 o 
 -12   2   4        3.38       22.73     22.23 o 
 -11   2   4      504.15      486.43     46.59 o 
 -10   2   4      138.60      148.04     26.33 o 
  -9   2   4      153.17      160.11     27.13 o 
  -8   2   4      865.87      835.20     47.78 o 
  -7   2   4     2762.96     2997.81     83.22 o 
  -6   2   4    12174.66    12315.10    214.12 o 
  -5   2   4     3172.33     3015.26     53.16 o 
  -4   2   4      166.76      150.14      9.87 o 
  -3   2   4     3221.31     3361.41     37.32 o 
  -2   2   4     5038.59     4981.27     46.31 o 
  -1   2   4     6469.62     6882.73     65.86 o 
   0   2   4     7796.24     8006.97    147.39 o 
   1   2   4      282.56      390.32     15.80 o 
   2   2   4       21.61       15.68      2.90 o 
   3   2   4     1657.18     1627.62     27.32 o 
   4   2   4      123.83       57.67      7.90 o 
   5   2   4      117.86      125.47     14.02 o 
   6   2   4        8.65       16.55      6.78 o 
   7   2   4     2679.26     2768.80     51.80 o 
   8   2   4       18.51       39.34     14.28 o 
   9   2   4      600.38      618.13     41.55 o 
  10   2   4        1.14       -5.53     13.49 o 
  11   2   4      194.96      169.76     29.74 o 
  12   2   4      182.68      199.50     30.00 o 
 -13   3   4      786.82      764.03     64.60 o 
 -12   3   4     2423.78     2367.09    104.18 o 
 -11   3   4       89.37       71.29     18.33 o 
 -10   3   4      784.96      829.59     54.68 o 
  -9   3   4     1445.19     1514.22     77.76 o 
  -8   3   4      511.40      457.79     36.49 o 
  -7   3   4      238.71      215.59     24.59 o 
  -6   3   4     1249.99     1426.05     53.48 o 
  -5   3   4     1640.36     1705.44     52.99 o 
  -4   3   4     1620.01     1689.10     28.64 o 
  -3   3   4    20906.18    19808.93    109.12 o 
  -2   3   4     1648.05     1451.36     18.97 o 
  -1   3   4     1925.80     2135.28     18.66 o 
   0   3   4    20531.97    20861.67    107.42 o 
   1   3   4     1464.48     1608.76     22.57 o 
   2   3   4     1535.11     1586.23     18.41 o 
   3   3   4     5486.20     5502.50     69.13 o 
   4   3   4      519.02      684.89     24.19 o 
   5   3   4       30.40       36.34      7.72 o 
   6   3   4     3580.84     3815.72     59.73 o 
   7   3   4     5313.63     5277.45     96.10 o 
   8   3   4     1723.56     1716.49     45.20 o 
   9   3   4      410.60      414.86     34.31 o 
  10   3   4      166.79      189.09     26.65 o 
  11   3   4      120.31      135.27     23.42 o 
  12   3   4       53.10       49.50     19.43 o 
 -13   4   4      316.92      343.09     44.12 o 
 -12   4   4      549.92      535.99     51.47 o 
 -11   4   4      142.99      147.96     29.41 o 
 -10   4   4       42.58       65.97     26.32 o 
  -9   4   4      641.90      720.24     81.15 o 
  -8   4   4     6626.07     6452.55    131.41 o 
  -7   4   4      324.00      339.38     42.81 o 
  -6   4   4       71.39       55.15     11.68 o 
  -5   4   4    36826.61    36385.51    887.46 o 
  -4   4   4    31276.72    31703.95    157.34 o 
  -3   4   4     2111.72     2249.38     30.04 o 
  -2   4   4      240.55      521.31     12.19 o 
  -1   4   4     5206.82     5319.18     30.37 o 
   0   4   4      320.23      584.37     46.94 o 
   1   4   4        8.28       14.89      2.20 o 
   2   4   4      285.19      223.09      7.59 o 
   3   4   4      298.37      298.59     11.30 o 
   4   4   4      243.00      327.42     13.43 o 
   5   4   4    16371.51    17109.44    158.26 o 
   6   4   4     9663.78    10174.73    101.20 o 
   7   4   4      261.10      238.02     17.08 o 
   8   4   4      303.68      280.72     19.23 o 
   9   4   4      199.69      186.36     16.13 o 
  10   4   4        1.29       -1.13     11.83 o 
  11   4   4      229.97      269.34     32.16 o 
  12   4   4      124.93      112.63     25.43 o 
 -13   5   4     1458.83     1463.56     86.37 o 
 -12   5   4       57.85       56.14     25.90 o 
 -11   5   4      198.33      217.23     32.09 o 
 -10   5   4      138.23      102.12     23.12 o 
  -9   5   4      102.42      130.46     28.23 o 
  -8   5   4      221.23      195.28     25.23 o 
  -7   5   4     2522.86     2432.61     75.41 o 
  -6   5   4     2721.84     2610.57     72.68 o 
  -5   5   4     7228.31     7485.16    111.37 o 
  -4   5   4    15853.30    16619.78    103.87 o 
  -3   5   4    14736.54    13966.35     86.15 o 
  -2   5   4     5917.35     6596.82     38.49 o 
  -1   5   4     1318.32     1311.07     15.12 o 
   0   5   4     3735.44     4012.33     39.32 o 
   1   5   4     3003.13     3366.56     26.28 o 
   2   5   4      528.71      613.64     17.12 o 
   3   5   4     6239.54     5981.68     57.58 o 
   4   5   4       99.07      154.54     10.92 o 
   5   5   4     5515.40     6002.67    148.44 o 
   6   5   4    10056.27    10077.85    188.38 o 
   7   5   4     5146.26     5005.60     78.10 o 
   8   5   4        5.42       -7.93      8.76 o 
   9   5   4       52.13       37.74      8.88 o 
  10   5   4       32.85       23.49     19.27 o 
  11   5   4      318.01      353.95     35.73 o 
  12   5   4        9.02        8.83     15.81 o 
 -13   6   4       18.89       14.04     23.23 o 
 -12   6   4        3.13      -15.84     21.07 o 
 -11   6   4     1239.81     1124.07     68.58 o 
 -10   6   4     1416.85     1397.91     71.29 o 
  -9   6   4     1616.19     1523.64     68.73 o 
  -8   6   4     2778.62     2805.37     87.41 o 
  -7   6   4       32.93       16.97     18.82 o 
  -6   6   4       77.84       95.30     15.60 o 
  -5   6   4     4861.69     4675.72    142.39 o 
  -4   6   4    31928.18    32549.97    238.00 o 
  -3   6   4     3607.53     3894.72     37.49 o 
  -2   6   4       14.24       15.94      5.08 o 
  -1   6   4      137.65      169.47      5.85 o 
   0   6   4      157.65      234.85     10.97 o 
   1   6   4      389.03      392.31      9.47 o 
   2   6   4     1944.61     1809.14     27.64 o 
   3   6   4       15.55       40.47      7.68 o 
   4   6   4       89.46       71.26     10.16 o 
   5   6   4    12332.76    12605.91    140.45 o 
   6   6   4    10557.00    10447.63    199.53 o 
   7   6   4       89.53      101.07     22.91 o 
   8   6   4        0.67      -14.69      9.79 o 
   9   6   4      574.06      519.03     29.27 o 
  10   6   4        3.14        1.74      9.28 o 
  11   6   4      218.51      227.99     43.30 o 
  12   6   4      253.77      220.06     44.72 o 
 -13   7   4      148.47      132.19     40.91 o 
 -12   7   4      321.44      251.41     35.06 o 
 -11   7   4      575.43      585.98     49.57 o 
 -10   7   4      122.45      103.78     22.91 o 
  -9   7   4      693.05      690.86     57.99 o 
  -8   7   4     3091.55     3121.50     92.79 o 
  -7   7   4      553.08      472.60     41.04 o 
  -6   7   4      128.41      147.88     19.37 o 
  -5   7   4     2782.01     2691.60     55.53 o 
  -4   7   4      685.47      797.46     23.02 o 
  -3   7   4    14167.06    15495.52    231.80 o 
  -2   7   4     1322.57     1338.99     21.05 o 
  -1   7   4      424.15      493.34      9.89 o 
   0   7   4      158.59      156.97      9.57 o 
   1   7   4     5972.92     5854.00     42.96 o 
   2   7   4      649.54      657.59     19.27 o 
   3   7   4       54.62       74.03      8.27 o 
   4   7   4        3.67       11.73      8.44 o 
   5   7   4       18.54       26.21     16.69 o 
   6   7   4       69.74       91.55     30.06 o 
   7   7   4      855.30      909.96     44.07 o 
   8   7   4       37.54       17.22     10.23 o 
   9   7   4      190.97      172.99     21.52 o 
  10   7   4       18.27        9.14     11.81 o 
  11   7   4        3.66      -16.44     21.08 o 
  12   7   4      142.35      217.92     36.24 o 
 -13   8   4      147.80       87.46     20.89 o 
 -12   8   4      455.73      432.23     51.68 o 
 -11   8   4       45.14       22.01     17.17 o 
 -10   8   4      415.57      338.97     35.73 o 
  -9   8   4     1017.00     1032.22    113.75 o 
  -8   8   4        0.43       13.38     17.99 o 
  -7   8   4      374.62      392.04     31.46 o 
  -6   8   4     5514.07     5689.15     87.71 o 
  -5   8   4        0.32        0.25      8.08 o 
  -4   8   4    17525.52    18578.71    147.43 o 
  -3   8   4     2337.22     2076.40     29.34 o 
  -2   8   4       96.52       55.94      6.04 o 
  -1   8   4       27.99       20.39      3.20 o 
   0   8   4      220.45      479.99     56.14 o 
   1   8   4      754.45      645.86     57.05 o 
   2   8   4      149.55      151.74      7.01 o 
   3   8   4      345.37      366.52     13.06 o 
   4   8   4     2524.73     2571.49     36.09 o 
   5   8   4       60.69      127.52     18.82 o 
   6   8   4       28.51       65.11     23.98 o 
   7   8   4     1529.92     1525.41     49.01 o 
   8   8   4      594.51      576.80     31.95 o 
   9   8   4       11.96        2.74     10.48 o 
  10   8   4        4.81        4.45     10.49 o 
  11   8   4      110.48       97.77     25.88 o 
 -12   9   4       55.95       44.51     45.83 o 
 -11   9   4      770.83      735.06     69.17 o 
 -10   9   4       30.91       21.99     12.78 o 
  -9   9   4      382.57      400.97     56.87 o 
  -8   9   4      211.87      244.41     27.91 o 
  -7   9   4      849.81      886.14     47.72 o 
  -6   9   4     3433.06     3415.57     70.19 o 
  -5   9   4       86.34       43.55     12.57 o 
  -4   9   4    30545.94    31457.01    220.13 o 
  -3   9   4     1613.16     1659.08     47.31 o 
  -2   9   4       34.90       15.11      3.65 o 
  -1   9   4     1015.53      937.43     18.17 o 
   0   9   4       44.49       37.60      4.35 o 
   1   9   4       57.59       57.97     10.71 o 
   2   9   4      407.45      386.95     13.69 o 
   3   9   4      343.98      339.65     13.17 o 
   4   9   4     1684.31     1651.09     30.23 o 
   5   9   4     1318.33     1322.02     54.10 o 
   6   9   4      317.84      405.84     25.41 o 
   7   9   4      334.74      323.58     24.17 o 
   8   9   4     1089.10     1113.22     44.63 o 
   9   9   4       14.22       15.12     14.86 o 
  10   9   4      489.56      476.98     33.84 o 
  11   9   4        0.79       20.52     16.09 o 
 -12  10   4      101.75      166.01     53.32 o 
 -11  10   4       44.08       73.00     21.39 o 
 -10  10   4     1016.10     1028.15     62.89 o 
  -9  10   4      928.23      892.48     55.63 o 
  -8  10   4     2243.13     2234.23     83.78 o 
  -7  10   4     2654.88     2623.82     65.93 o 
  -6  10   4        2.37        9.83      8.46 o 
  -5  10   4     4315.67     4318.84     75.10 o 
  -4  10   4     1479.22     1365.94     32.51 o 
  -3  10   4      425.01      385.91     15.54 o 
  -2  10   4      280.51      221.87     30.79 o 
  -1  10   4     1410.01     1369.69     19.50 o 
   0  10   4      298.70      215.49     13.98 o 
   1  10   4     2538.96     2403.88     36.35 o 
   2  10   4        7.47        9.01      3.24 o 
   3  10   4     1176.85     1155.51     22.15 o 
   4  10   4      253.56      269.38     12.97 o 
   5  10   4      338.26      328.09     27.14 o 
   6  10   4      553.37      530.71     29.38 o 
   7  10   4      357.28      337.46     21.86 o 
   8  10   4     2151.63     2043.32     61.57 o 
   9  10   4      235.31      258.90     23.91 o 
  10  10   4      201.26      189.82     22.62 o 
  11  10   4      970.98      840.90     52.23 o 
 -12  11   4      110.56      109.03     25.72 o 
 -11  11   4       93.64      144.96     43.87 o 
 -10  11   4      110.94      120.93     36.97 o 
  -9  11   4      735.98      721.80     50.35 o 
  -8  11   4       27.08        3.94     10.82 o 
  -7  11   4       20.55        9.75      8.59 o 
  -6  11   4      698.72      705.87     33.69 o 
  -5  11   4       92.32       90.68     10.34 o 
  -4  11   4     1523.63     1533.25     49.59 o 
  -3  11   4        4.57        3.81      4.32 o 
  -2  11   4     3013.61     3133.27     81.58 o 
  -1  11   4      790.66      882.75     59.99 o 
   0  11   4      430.69      329.80     13.91 o 
   1  11   4      253.52      208.16     11.50 o 
   2  11   4     1433.88     1412.42     26.59 o 
   3  11   4     1148.43     1110.17     25.44 o 
   4  11   4       51.65       61.27      7.84 o 
   5  11   4     1488.86     1566.70     38.96 o 
   6  11   4       97.09       88.15      8.77 o 
   7  11   4      623.50      597.62     41.11 o 
   8  11   4      213.86      228.27     21.96 o 
   9  11   4        3.72       11.54     11.55 o 
  10  11   4      608.19      546.49     60.72 o 
 -11  12   4      204.78      208.79     32.08 o 
 -10  12   4       47.77       82.53     29.88 o 
  -9  12   4       29.35       21.63     13.60 o 
  -8  12   4       52.94       30.22     11.53 o 
  -7  12   4       38.40       40.06     13.53 o 
  -6  12   4      127.93      136.01     18.88 o 
  -5  12   4      410.97      471.40     26.35 o 
  -4  12   4     2773.35     2774.56     57.46 o 
  -3  12   4        0.26       -4.43      4.78 o 
  -2  12   4     1222.12     1191.73     29.58 o 
  -1  12   4     7683.80     7461.44     55.92 o 
   0  12   4        6.89       31.50      8.22 o 
   1  12   4        0.57       -0.93      5.80 o 
   2  12   4      596.99      554.94     17.29 o 
   3  12   4     2202.73     2101.95     35.37 o 
   4  12   4        1.67       10.25      5.10 o 
   5  12   4     3052.24     3001.21     55.96 o 
   6  12   4      470.52      460.79     27.82 o 
   7  12   4       82.61       74.27     14.35 o 
   8  12   4      109.42      135.28     22.92 o 
   9  12   4        1.14        1.47     13.11 o 
  10  12   4       18.99        3.08     12.71 o 
 -11  13   4       95.08       91.19     22.64 o 
 -10  13   4      338.45      315.52     39.82 o 
  -9  13   4      331.62      309.75     33.81 o 
  -8  13   4      118.98       82.15     13.48 o 
  -7  13   4     1609.34     1486.25     53.78 o 
  -6  13   4     1140.10     1120.33     41.79 o 
  -5  13   4      116.72      101.46     25.06 o 
  -4  13   4       23.58       20.17      7.81 o 
  -3  13   4        9.41       -1.61      4.49 o 
  -2  13   4        4.20       16.58      4.85 o 
  -1  13   4     2384.81     2433.85     38.22 o 
   0  13   4       90.39       94.35      8.87 o 
   1  13   4       19.62       13.31      5.06 o 
   2  13   4      505.66      503.68     20.68 o 
   3  13   4     1147.78     1117.31     32.96 o 
   4  13   4     1307.82     1369.80     48.86 o 
   5  13   4      207.66      255.97     40.34 o 
   6  13   4      305.87      301.27     30.86 o 
   7  13   4       62.68       65.96     17.16 o 
   8  13   4      544.39      539.06     59.26 o 
   9  13   4      281.28      254.55     30.93 o 
 -10  14   4      137.14      147.19     25.75 o 
  -9  14   4       17.91       -2.33     12.95 o 
  -8  14   4      663.71      602.83     36.08 o 
  -7  14   4      770.06      799.69     46.55 o 
  -6  14   4     3272.02     3413.89     74.65 o 
  -5  14   4       26.60       33.54     17.46 o 
  -4  14   4      173.94      152.22     15.21 o 
  -3  14   4     1822.01     1762.43     70.20 o 
  -2  14   4     2113.89     2034.78     45.20 o 
  -1  14   4       55.15       80.19     27.72 o 
   0  14   4       25.14       20.93      8.53 o 
   1  14   4       59.17       56.79      7.48 o 
   2  14   4       28.09       32.36      6.86 o 
   3  14   4     1750.45     1771.18     41.48 o 
   4  14   4      524.13      544.81     24.84 o 
   5  14   4      428.50      410.78     28.77 o 
   6  14   4       38.80       42.76     16.47 o 
   7  14   4     1265.10     1358.85     65.71 o 
   8  14   4       28.12       40.97     17.06 o 
   9  14   4      284.26      342.31     35.78 o 
 -10  15   4      105.34      109.56     29.49 o 
  -9  15   4        9.40       -6.88     13.11 o 
  -8  15   4      574.09      626.82     44.63 o 
  -7  15   4      687.16      649.56     34.88 o 
  -6  15   4      666.46      639.68     33.63 o 
  -5  15   4     2423.61     2461.17     61.47 o 
  -4  15   4        3.25       -8.13      8.12 o 
  -3  15   4      247.21      286.67     26.25 o 
  -2  15   4     2635.88     2672.09     53.34 o 
  -1  15   4      698.84      743.69     26.40 o 
   0  15   4       40.58       35.48      7.10 o 
   1  15   4       15.28       22.27      7.57 o 
   2  15   4       11.11        7.04     10.52 o 
   3  15   4       26.60       13.22      9.78 o 
   4  15   4      207.44      200.90     24.23 o 
   5  15   4     1236.45     1149.98     42.79 o 
   6  15   4      313.90      337.60     80.72 o 
   7  15   4       54.15       93.99     22.38 o 
   8  15   4     1486.45     1391.91     69.50 o 
  -9  16   4      282.74      275.67     42.98 o 
  -8  16   4        0.16       -3.35     10.17 o 
  -7  16   4     1056.79     1037.79     45.35 o 
  -6  16   4     3056.93     3162.10     74.87 o 
  -5  16   4      326.37      341.57     24.95 o 
  -4  16   4        9.87       35.21      9.99 o 
  -3  16   4     1091.47     1130.10     38.99 o 
  -2  16   4      899.75      861.38     46.21 o 
  -1  16   4        2.35       -6.53     10.64 o 
   0  16   4       34.76       97.09     47.41 o 
   1  16   4       42.30       46.91     22.77 o 
   2  16   4       45.27       34.29     16.05 o 
   3  16   4      267.76      275.21     25.44 o 
   4  16   4      518.01      514.88     34.60 o 
   5  16   4      104.74       96.26     20.37 o 
   6  16   4       79.91      111.91     43.10 o 
   7  16   4     1637.35     1694.75     77.06 o 
   8  16   4       40.01       60.49     28.18 o 
  -8  17   4      808.76      710.26     39.79 o 
  -7  17   4      149.97      154.18     19.21 o 
  -6  17   4      138.79      143.59     17.48 o 
  -5  17   4       19.28       -3.04      7.83 o 
  -4  17   4      388.92      399.23     26.14 o 
  -3  17   4      214.87      214.49     17.86 o 
  -2  17   4       24.46       19.88     10.89 o 
  -1  17   4     1039.05     1036.00     50.34 o 
   0  17   4      201.09      210.07     24.17 o 
   1  17   4       94.11      105.11     17.82 o 
   2  17   4      453.27      486.59     34.64 o 
   3  17   4       95.93      117.40     18.19 o 
   4  17   4        6.25        8.79      9.54 o 
   5  17   4       78.86       71.59     19.21 o 
   6  17   4       22.36       49.17     17.18 o 
   7  17   4       41.71       59.40     18.92 o 
  -7  18   4      332.74      360.89     37.57 o 
  -6  18   4       78.74       82.58     21.49 o 
  -5  18   4      105.82       78.84     30.35 o 
  -4  18   4      798.96      827.83     49.73 o 
  -3  18   4        2.37       -8.59     11.63 o 
  -2  18   4      200.82      199.04     23.63 o 
  -1  18   4      716.18      738.95     44.68 o 
   0  18   4       15.47       40.83     16.41 o 
   1  18   4       41.92       58.18     14.78 o 
   2  18   4      601.30      670.50     41.50 o 
   3  18   4       11.08       -3.95     16.85 o 
   4  18   4       60.28       59.43     13.13 o 
   5  18   4     1100.83     1163.03     63.28 o 
   6  18   4      304.27      283.19     33.43 o 
  -6  19   4       14.04      -10.40     25.43 o 
  -5  19   4      126.06      117.32     25.78 o 
  -4  19   4      204.36      203.57     25.80 o 
  -3  19   4      156.00      127.58     20.35 o 
  -2  19   4       37.64        8.28     11.90 o 
  -1  19   4      106.49      104.11     19.31 o 
   0  19   4     1307.42     1293.84     80.45 o 
   1  19   4      780.88      849.34     48.39 o 
   2  19   4      167.53      159.29     22.82 o 
   3  19   4     1163.92     1155.01     56.22 o 
   4  19   4        1.85       10.17     30.79 o 
   5  19   4        0.14        1.62     29.89 o 
  -5  20   4      375.01      382.29     58.32 o 
  -4  20   4      201.61      214.60     43.91 o 
  -3  20   4        8.87      -45.15     30.10 o 
  -2  20   4       28.95       -1.47     23.01 o 
  -1  20   4      257.97      246.84     27.87 o 
   0  20   4      236.90      275.16     28.78 o 
   1  20   4     1229.34     1316.64     61.54 o 
   2  20   4      642.24      658.33     43.76 o 
   3  20   4      114.57      104.80     22.98 o 
  -2  21   4       29.61      -10.84     25.99 o 
  -1  21   4       27.80        1.27     21.86 o 
   0  21   4     1339.59     1360.93     99.66 o 
   1  21   4      885.78      904.97     80.85 o 
 -14   1   5      156.29      272.13     46.53 o 
 -13   1   5      193.79      203.78     45.72 o 
 -12   1   5        3.09       15.48     17.85 o 
 -11   1   5      219.38      254.73     30.50 o 
 -10   1   5     2273.08     2304.61     92.20 o 
  -9   1   5      642.10      575.09     44.82 o 
  -8   1   5        1.46       12.29     14.01 o 
  -7   1   5     3078.13     2807.63     69.26 o 
  -6   1   5     4879.82     4807.36     83.08 o 
  -5   1   5     1129.91     1013.13     35.58 o 
  -4   1   5      204.92      210.61     12.10 o 
  -3   1   5     1583.17     1739.82     29.63 o 
  -2   1   5        7.57       11.61      4.01 o 
  -1   1   5     4268.41     4677.74     30.53 o 
   0   1   5     2573.11     2588.67     25.82 o 
   1   1   5     7541.98     7448.17     49.49 o 
   2   1   5       29.81       33.83      4.26 o 
   3   1   5       11.66        2.44      3.11 o 
   4   1   5      190.01      159.60     14.36 o 
   5   1   5      306.10      276.46     11.15 o 
   6   1   5       82.46       69.09      8.36 o 
   7   1   5     1189.43     1097.82     33.18 o 
   8   1   5      138.65      161.22     22.95 o 
   9   1   5     2430.62     2371.57     96.09 o 
  10   1   5       97.66       86.74     19.02 o 
  11   1   5       48.45       38.88     17.27 o 
  12   1   5       58.39       16.85     32.63 o 
 -14   2   5      771.61      739.90     55.35 o 
 -13   2   5      674.88      656.22     49.34 o 
 -12   2   5        8.13        2.37     29.90 o 
 -11   2   5      293.67      324.63     39.83 o 
 -10   2   5     1646.70     1752.52     87.67 o 
  -9   2   5     1101.83     1052.06     58.84 o 
  -8   2   5     4520.66     4317.81    115.04 o 
  -7   2   5      609.01      658.85     40.95 o 
  -6   2   5    10327.70     9690.23    167.76 o 
  -5   2   5      986.33     1260.34     39.30 o 
  -4   2   5      520.36      446.69     19.79 o 
  -3   2   5     2101.20     2211.85     36.82 o 
  -2   2   5     1687.25     1579.09     23.43 o 
  -1   2   5     1194.86     1256.16     17.07 o 
   0   2   5     5450.66     5145.62     34.59 o 
   1   2   5      924.86      964.05     17.38 o 
   2   2   5     5243.51     5272.53     46.07 o 
   3   2   5     2141.24     2108.31     36.28 o 
   4   2   5      323.07      236.35     17.49 o 
   5   2   5       99.92      136.22     12.75 o 
   6   2   5     4402.99     4500.87     62.80 o 
   7   2   5       95.53       92.47     10.55 o 
   8   2   5     3979.24     4017.52     65.84 o 
   9   2   5      307.46      244.77     27.48 o 
  10   2   5       29.72       19.69     16.73 o 
  11   2   5      133.48      157.85     26.21 o 
  12   2   5        5.99       29.83     19.07 o 
 -13   3   5       54.00       21.00     20.78 o 
 -12   3   5      724.79      685.83     58.53 o 
 -11   3   5       15.99       19.26     28.34 o 
 -10   3   5      221.48      253.55     32.39 o 
  -9   3   5      714.92      734.52     80.31 o 
  -8   3   5        0.23       14.89     13.45 o 
  -7   3   5     1182.25     1040.70     50.48 o 
  -6   3   5      219.56      231.31     22.46 o 
  -5   3   5    15097.46    14946.98    158.97 o 
  -4   3   5     9463.09    10042.53    105.91 o 
  -3   3   5     2870.15     2661.70     34.35 o 
  -2   3   5      592.72      529.37     13.94 o 
  -1   3   5    13026.00    11916.13     74.78 o 
   0   3   5       97.34      167.81      5.92 o 
   1   3   5      149.48      163.53      8.26 o 
   2   3   5     2929.82     3216.04     34.55 o 
   3   3   5     1964.78     1890.58     22.32 o 
   4   3   5      162.05      116.79      9.86 o 
   5   3   5    19819.06    21067.39    326.86 o 
   6   3   5      442.19      481.37     22.27 o 
   7   3   5     1148.35     1174.92     43.17 o 
   8   3   5     2087.09     2021.38     59.61 o 
   9   3   5     1715.14     1649.00     67.08 o 
  10   3   5        2.48       12.78     12.53 o 
  11   3   5       11.73      -12.78     24.05 o 
  12   3   5      282.80      244.01     33.21 o 
 -13   4   5      770.31      634.89     58.06 o 
 -12   4   5     1628.07     1641.98     87.04 o 
 -11   4   5       23.19        4.43     15.35 o 
 -10   4   5      260.11      237.18     31.68 o 
  -9   4   5     1446.89     1515.82     69.89 o 
  -8   4   5       50.09       61.83     15.44 o 
  -7   4   5        1.62       -2.75     17.04 o 
  -6   4   5      539.73      436.10     29.11 o 
  -5   4   5     2778.26     2771.77     68.78 o 
  -4   4   5      416.36      452.84     19.14 o 
  -3   4   5      145.86      123.42     11.67 o 
  -2   4   5     1794.35     1708.75     20.09 o 
  -1   4   5      119.82      115.22      3.85 o 
   0   4   5       37.95       45.55      3.95 o 
   1   4   5     5314.47     5531.02     47.35 o 
   2   4   5       14.39       21.35      3.22 o 
   3   4   5      482.55      460.91     17.01 o 
   4   4   5     5300.24     4757.60    102.35 o 
   5   4   5     3099.17     3335.70     82.10 o 
   6   4   5      831.14      901.52     40.27 o 
   7   4   5      400.82      383.55     21.98 o 
   8   4   5      534.09      530.35     26.45 o 
   9   4   5       12.28       -4.85      9.54 o 
  10   4   5      337.95      282.27     30.83 o 
  11   4   5       14.87       17.23     17.16 o 
  12   4   5        1.29       -2.18     15.71 o 
 -13   5   5      180.34      184.35     34.15 o 
 -12   5   5      590.32      581.66     52.29 o 
 -11   5   5      495.26      521.92     47.30 o 
 -10   5   5      674.97      686.36     50.95 o 
  -9   5   5     1707.58     1711.74     74.75 o 
  -8   5   5     1966.94     1901.54     72.28 o 
  -7   5   5       34.04       18.02     16.33 o 
  -6   5   5      241.04      186.42     20.40 o 
  -5   5   5      805.37      741.25     36.20 o 
  -4   5   5     4929.33     4679.14     61.10 o 
  -3   5   5     6921.20     6801.12     65.08 o 
  -2   5   5      245.42      354.65      9.28 o 
  -1   5   5      541.85      722.45     15.17 o 
   0   5   5        4.17       26.40      4.90 o 
   1   5   5      585.12      529.34     12.05 o 
   2   5   5      129.41      177.16      7.74 o 
   3   5   5        0.36       24.89      5.80 o 
   4   5   5     3025.72     2985.02     61.65 o 
   5   5   5    13243.83    13642.68    286.70 o 
   6   5   5     7811.49     8100.57    213.97 o 
   7   5   5     3017.06     2985.57     61.18 o 
   8   5   5      601.79      589.14     28.89 o 
   9   5   5      289.12      250.20     19.97 o 
  10   5   5       17.23       -5.83     14.15 o 
  11   5   5       49.74       33.41     16.26 o 
  12   5   5        0.27      -18.45     15.02 o 
 -13   6   5      196.51      186.62     33.62 o 
 -12   6   5      585.17      559.81     51.77 o 
 -11   6   5      185.71      154.20     27.57 o 
 -10   6   5      218.73      202.22     29.75 o 
  -9   6   5      962.92      898.31     76.15 o 
  -8   6   5     1817.91     1739.06     69.08 o 
  -7   6   5     2482.75     2404.72     76.76 o 
  -6   6   5     2739.20     2635.21     74.12 o 
  -5   6   5      579.70      552.81     31.32 o 
  -4   6   5    32144.10    33447.12    261.27 o 
  -3   6   5     5761.18     5677.77    118.16 o 
  -2   6   5     6413.40     6107.48     41.64 o 
  -1   6   5     2057.32     2228.03     31.18 o 
   0   6   5       24.95       70.31      8.42 o 
   1   6   5      919.27      761.75     17.09 o 
   2   6   5      277.12      201.30     12.71 o 
   3   6   5    13181.28    13941.49     92.84 o 
   4   6   5       46.99       45.03      6.80 o 
   5   6   5     5355.37     5574.15     93.62 o 
   6   6   5     5404.98     5457.98    101.95 o 
   7   6   5     1741.24     1669.29     47.25 o 
   8   6   5      635.82      577.57     29.39 o 
   9   6   5        6.68        0.41      9.43 o 
  10   6   5        2.97      -16.81     11.20 o 
  11   6   5       38.98        6.82     14.00 o 
 -13   7   5     1300.41     1363.76    158.89 o 
 -12   7   5      489.18      518.94     49.92 o 
 -11   7   5      155.35      139.83     25.79 o 
 -10   7   5      143.70      148.81     25.00 o 
  -9   7   5      853.70      825.87    128.32 o 
  -8   7   5      967.85      982.21     52.30 o 
  -7   7   5      205.54      192.99     23.81 o 
  -6   7   5     2227.82     2300.60     69.20 o 
  -5   7   5       20.98       60.12     12.10 o 
  -4   7   5    20748.41    21295.47    131.23 o 
  -3   7   5    79252.66    81242.19    515.97 o 
  -2   7   5     1849.05     1710.44     23.06 o 
  -1   7   5     2686.86     2867.41     34.79 o 
   0   7   5     5477.97     5007.43     61.43 o 
   1   7   5     1296.87     1143.32     17.77 o 
   2   7   5      458.43      444.54     14.09 o 
   3   7   5      197.56      124.53      9.13 o 
   4   7   5     1582.74     1505.14     33.77 o 
   5   7   5     1048.59      887.79     60.00 o 
   6   7   5     6567.03     6774.03    173.26 o 
   7   7   5     7740.16     7499.86    120.15 o 
   8   7   5       32.95       55.10     12.18 o 
   9   7   5      195.60      181.76     21.98 o 
  10   7   5       42.96       46.04     11.17 o 
  11   7   5      198.00      194.52     41.84 o 
 -13   8   5       82.36       24.47     56.72 o 
 -12   8   5      306.50      258.72     68.36 o 
 -11   8   5        3.95       -4.40     27.61 o 
 -10   8   5      100.39       80.32     18.77 o 
  -9   8   5      278.15      279.98     31.99 o 
  -8   8   5     5052.12     5124.46    121.73 o 
  -7   8   5       98.13      109.93     18.68 o 
  -6   8   5       31.20       24.50      9.82 o 
  -5   8   5     3695.53     3418.11     78.40 o 
  -4   8   5    25325.46    24975.86    378.64 o 
  -3   8   5     6092.29     6410.79     51.15 o 
  -2   8   5     4824.43     4641.06     41.15 o 
  -1   8   5      963.93      964.68     21.96 o 
   0   8   5      869.75      848.10     40.78 o 
   1   8   5     3463.73     3537.68     61.67 o 
   2   8   5       73.34      172.12      7.13 o 
   3   8   5     1227.65     1130.84     26.35 o 
   4   8   5        1.74       -2.88      8.12 o 
   5   8   5     5825.44     5570.76    150.66 o 
   6   8   5     5653.44     5596.45    160.69 o 
   7   8   5       61.33       78.32     14.77 o 
   8   8   5     1045.66     1070.60     50.69 o 
   9   8   5        4.22      -12.11     13.79 o 
  10   8   5        8.97       -2.21     12.83 o 
  11   8   5      468.19      523.70     48.09 o 
 -12   9   5      208.35      258.72     53.12 o 
 -11   9   5      222.63      238.44     33.10 o 
 -10   9   5      503.60      458.58     42.47 o 
  -9   9   5     1930.06     2005.31     81.83 o 
  -8   9   5      181.99      221.26     28.22 o 
  -7   9   5      463.85      542.02     37.85 o 
  -6   9   5     1334.06     1401.05     55.58 o 
  -5   9   5     1598.40     1627.34     45.89 o 
  -4   9   5      795.53      761.27     20.29 o 
  -3   9   5      224.93      210.07     10.91 o 
  -2   9   5      442.71      404.95     12.94 o 
  -1   9   5      598.21      505.45     18.88 o 
   0   9   5       63.17       52.30      9.78 o 
   1   9   5     2371.82     2079.43     30.40 o 
   2   9   5        2.44        2.48      2.49 o 
   3   9   5     2170.92     2105.02     49.82 o 
   4   9   5      776.96      840.04     26.37 o 
   5   9   5      173.96      180.31     20.32 o 
   6   9   5      779.49      728.08     41.36 o 
   7   9   5     2409.14     2400.20     63.31 o 
   8   9   5      791.94      785.89     38.22 o 
   9   9   5       29.05       27.96     11.99 o 
  10   9   5      911.29      926.02     45.06 o 
  11   9   5      642.85      617.22     52.71 o 
 -12  10   5       40.32       62.35     20.90 o 
 -11  10   5      278.09      280.97     35.92 o 
 -10  10   5     1226.87     1200.88    105.52 o 
  -9  10   5     1122.60     1165.02    119.79 o 
  -8  10   5     3058.58     3118.47     96.40 o 
  -7  10   5      794.71      756.65     44.99 o 
  -6  10   5     1777.06     1736.37     51.14 o 
  -5  10   5     4349.94     4547.57     69.95 o 
  -4  10   5     3742.60     3821.40     45.14 o 
  -3  10   5     2050.22     2125.49     34.87 o 
  -2  10   5      262.91      243.59     19.64 o 
  -1  10   5     1681.87     1623.09     20.87 o 
   0  10   5     7077.56     6995.87    169.33 o 
   1  10   5      818.57      723.60     24.39 o 
   2  10   5      200.69      165.82      7.67 o 
   3  10   5     5297.01     5246.79     63.49 o 
   4  10   5     2087.87     2035.35     45.00 o 
   5  10   5      442.85      455.68     43.63 o 
   6  10   5        0.91       -1.85      9.12 o 
   7  10   5       15.81       26.77     11.05 o 
   8  10   5      435.84      369.27     27.10 o 
   9  10   5      178.50      172.08     19.43 o 
  10  10   5      416.98      418.00     31.56 o 
 -12  11   5       11.61       16.60     13.32 o 
 -11  11   5      436.36      454.09     65.67 o 
 -10  11   5     1128.23     1109.52     66.43 o 
  -9  11   5        6.06       -7.40     19.56 o 
  -8  11   5      131.52      129.89     23.75 o 
  -7  11   5     2419.73     2507.95     81.32 o 
  -6  11   5      192.77      218.39     22.74 o 
  -5  11   5      890.08      811.97     26.59 o 
  -4  11   5        1.48        3.62      5.17 o 
  -3  11   5        0.39       -4.51      4.07 o 
  -2  11   5        3.81       11.39     12.13 o 
  -1  11   5     7794.89     7764.51     76.26 o 
   0  11   5      186.31      123.79     14.59 o 
   1  11   5       87.22       99.65      7.95 o 
   2  11   5     4216.33     3919.13    158.64 o 
   3  11   5     1085.65     1073.45     24.65 o 
   4  11   5      106.95      103.66      8.18 o 
   5  11   5     1177.33     1206.69     57.40 o 
   6  11   5      101.92       95.48     16.71 o 
   7  11   5       17.98       32.31     13.54 o 
   8  11   5       84.39       90.53     14.94 o 
   9  11   5      971.56     1008.70     55.53 o 
  10  11   5      200.86      169.39     26.02 o 
 -11  12   5        9.91       -5.52     14.58 o 
 -10  12   5     1570.70     1547.08     78.43 o 
  -9  12   5     1654.69     1773.33     78.97 o 
  -8  12   5       25.16       19.28     10.64 o 
  -7  12   5      220.25      273.90     28.68 o 
  -6  12   5    10553.43    10690.36    223.36 o 
  -5  12   5       41.11       58.02     23.86 o 
  -4  12   5      159.37      146.36     11.32 o 
  -3  12   5     1056.93      982.41     25.42 o 
  -2  12   5      539.81      520.35     21.55 o 
  -1  12   5      558.69      516.76     28.68 o 
   0  12   5     9459.67     9248.40    128.30 o 
   1  12   5       64.17       50.68      5.47 o 
   2  12   5        0.20       -2.08      2.97 o 
   3  12   5     4268.18     4215.03     72.62 o 
   4  12   5     4987.80     4790.79    133.24 o 
   5  12   5      870.92      898.35     40.59 o 
   6  12   5      587.00      585.31     56.29 o 
   7  12   5        0.76        5.06     12.90 o 
   8  12   5      175.46      193.39     35.49 o 
   9  12   5      468.98      516.74     48.95 o 
  10  12   5     1254.66     1194.11    121.62 o 
 -11  13   5      403.11      368.84     41.97 o 
 -10  13   5      160.33      165.35     28.10 o 
  -9  13   5      139.83      128.93     23.41 o 
  -8  13   5      105.07       75.17     34.68 o 
  -7  13   5     1906.69     1923.00     69.65 o 
  -6  13   5        0.17       69.87     15.04 o 
  -5  13   5     2772.11     2774.01     62.52 o 
  -4  13   5      418.87      391.51     22.19 o 
  -3  13   5       33.68       29.51      6.14 o 
  -2  13   5      755.03      674.91     18.46 o 
  -1  13   5     2849.61     2866.54     46.89 o 
   0  13   5       57.57       59.96      7.48 o 
   1  13   5        2.25        0.04      8.22 o 
   2  13   5      855.86      773.08     23.82 o 
   3  13   5     2395.26     2359.38     46.41 o 
   4  13   5       43.05       29.59      9.81 o 
   5  13   5     3633.47     3746.82     78.37 o 
   6  13   5      231.51      216.16     27.51 o 
   7  13   5       16.84       23.45     28.32 o 
   8  13   5      704.11      796.21     51.71 o 
   9  13   5     1302.01     1294.64     66.24 o 
 -10  14   5      391.68      400.99     41.41 o 
  -9  14   5       86.39       60.12     18.70 o 
  -8  14   5       77.25       54.64     20.84 o 
  -7  14   5      592.27      598.67     33.12 o 
  -6  14   5     7346.65     7237.82    108.38 o 
  -5  14   5     1297.85     1346.06     44.82 o 
  -4  14   5       13.71        3.23      6.77 o 
  -3  14   5      173.22      142.61     19.31 o 
  -2  14   5       11.36       20.23      8.90 o 
  -1  14   5     1172.73     1064.75     66.68 o 
   0  14   5       37.72       34.19      4.72 o 
   1  14   5       89.33       88.00      7.84 o 
   2  14   5      388.29      358.63     19.26 o 
   3  14   5       38.63       32.84     10.18 o 
   4  14   5      808.79      830.22     39.89 o 
   5  14   5      293.32      302.45     24.04 o 
   6  14   5      195.41      222.19     27.96 o 
   7  14   5       42.21      101.89     21.94 o 
   8  14   5      295.89      264.68     53.75 o 
   9  14   5      159.56      168.03     27.43 o 
 -10  15   5       56.96       34.51     16.70 o 
  -9  15   5       79.50       63.22     23.99 o 
  -8  15   5      365.35      332.00     31.82 o 
  -7  15   5        7.46        6.74     19.98 o 
  -6  15   5       50.15       32.88     13.35 o 
  -5  15   5       24.81       67.34     13.49 o 
  -4  15   5      251.96      236.41     18.68 o 
  -3  15   5     1238.45     1164.79     37.96 o 
  -2  15   5      749.15      707.48     27.95 o 
  -1  15   5       44.16       68.79     20.16 o 
   0  15   5       14.58       -2.97      5.87 o 
   1  15   5      131.75      106.62     16.25 o 
   2  15   5        3.70       16.18      9.41 o 
   3  15   5        0.03      -17.54     14.62 o 
   4  15   5        7.22        5.75      8.61 o 
   5  15   5      218.30      276.95     42.80 o 
   6  15   5      459.20      492.82     40.82 o 
   7  15   5       53.18       64.70     19.63 o 
   8  15   5        0.49       31.91     17.58 o 
  -9  16   5        6.43       -9.28     13.40 o 
  -8  16   5        5.24      -21.75     14.50 o 
  -7  16   5      313.90      307.77     25.20 o 
  -6  16   5       76.80       96.12     20.17 o 
  -5  16   5      100.89       98.89     16.20 o 
  -4  16   5     1013.77     1024.04     38.57 o 
  -3  16   5       84.43       67.58     29.32 o 
  -2  16   5      288.72      275.12     27.03 o 
  -1  16   5      262.28      263.93     26.56 o 
   0  16   5       47.95       28.32     10.90 o 
   1  16   5      104.21      104.80     17.39 o 
   2  16   5      178.87      166.53     35.44 o 
   3  16   5      330.46      287.15     26.84 o 
   4  16   5      106.72       99.15     25.95 o 
   5  16   5       90.06       84.96     25.38 o 
   6  16   5     1171.38     1247.52     65.38 o 
   7  16   5       42.95       39.93     19.33 o 
  -8  17   5       14.47       30.29     14.11 o 
  -7  17   5     1148.20     1144.72     48.47 o 
  -6  17   5      493.25      541.07     32.39 o 
  -5  17   5       17.39        5.03     11.61 o 
  -4  17   5       69.68       67.09     16.92 o 
  -3  17   5     1569.38     1552.50     65.99 o 
  -2  17   5       14.12        7.85     11.21 o 
  -1  17   5       20.56       29.58     12.35 o 
   0  17   5      281.93      250.24     26.74 o 
   1  17   5      395.14      414.72     32.91 o 
   2  17   5       35.98       33.93     28.71 o 
   3  17   5     1817.72     1910.43     68.11 o 
   4  17   5      196.18      170.92     21.06 o 
   5  17   5      299.52      335.14     60.35 o 
   6  17   5      268.98      370.73     37.96 o 
   7  17   5      418.94      463.84     42.89 o 
  -7  18   5       33.51       23.14     26.71 o 
  -6  18   5      714.31      790.83     77.69 o 
  -5  18   5       96.82       84.92     18.12 o 
  -4  18   5      322.37      314.08     32.49 o 
  -3  18   5       87.68       69.74     15.30 o 
  -2  18   5       11.12       -9.38     12.66 o 
  -1  18   5      463.51      473.87     56.48 o 
   0  18   5      714.23      766.77     45.69 o 
   1  18   5        0.49        5.94     18.91 o 
   2  18   5      520.04      519.20     37.49 o 
   3  18   5       37.65       29.86     12.53 o 
   4  18   5       48.86       25.44     19.54 o 
   5  18   5       46.71      101.18     30.60 o 
   6  18   5      742.49      750.25     53.50 o 
  -6  19   5       27.75        5.01     13.23 o 
  -5  19   5        0.50        2.64     25.39 o 
  -4  19   5       15.81       -6.11     14.34 o 
  -3  19   5       32.09        3.27     27.33 o 
  -2  19   5       75.06       19.33     16.15 o 
  -1  19   5        4.40      -13.03     13.16 o 
   0  19   5        0.11        2.28     12.94 o 
   1  19   5      179.87      159.94     23.14 o 
   2  19   5      100.98       99.32     19.76 o 
   3  19   5      102.80      116.37     20.35 o 
   4  19   5       40.03       43.94     28.16 o 
   5  19   5      114.76      106.23     38.72 o 
  -5  20   5        1.85      -56.55     37.70 o 
  -4  20   5       36.68       31.41     19.72 o 
  -3  20   5        1.01      -22.26     14.84 o 
  -2  20   5       92.91       88.11     16.73 o 
  -1  20   5       18.75        4.41     11.02 o 
   0  20   5        0.08        2.27     16.81 o 
   1  20   5       66.73       80.97     37.28 o 
   2  20   5       23.09       34.22     17.92 o 
   3  20   5       69.07      104.65     28.33 o 
  -2  21   5        2.02      -42.90     32.10 o 
  -1  21   5       59.78        9.34     25.15 o 
   0  21   5       12.79        7.71     16.99 o 
 -14   0   6      207.71      203.17     59.22 o 
 -13   0   6       28.15       18.34     24.90 o 
 -12   0   6      624.72      548.57     82.60 o 
 -11   0   6      194.27      216.51     53.19 o 
 -10   0   6    16931.11    16794.08    379.38 o 
  -9   0   6    13338.27    13019.82    317.66 o 
  -8   0   6       69.53       59.20     30.21 o 
  -7   0   6    11736.31    11580.41    263.25 o 
  -6   0   6    29815.57    29375.23    388.44 o 
  -5   0   6     5856.55     6049.70    163.13 o 
  -4   0   6     4105.20     4855.56     70.52 o 
  -3   0   6      226.82      570.41     97.72 o 
  -2   0   6     2657.22     2760.58     51.56 o 
  -1   0   6       97.93       76.57      6.15 o 
   0   0   6    61788.33    63689.19    437.42 o 
   1   0   6   106668.45   108078.68   2416.43 o 
   2   0   6      998.77     1018.74     30.85 o 
   3   0   6     3566.85     3177.09     59.43 o 
   4   0   6     9043.15     8672.55    154.04 o 
   5   0   6     1101.49     1068.11     55.72 o 
   6   0   6      263.54      275.29     15.68 o 
   7   0   6     2009.14     1975.60     53.98 o 
   8   0   6      140.52      115.10     28.13 o 
   9   0   6      326.40      367.64     48.35 o 
  10   0   6     4080.66     4095.33    158.19 o 
  11   0   6      190.40      213.79     40.12 o 
  12   0   6        5.64       28.23     26.28 o 
 -14   1   6      940.72     1024.41     84.85 o 
 -13   1   6      188.90      246.80     44.09 o 
 -12   1   6      576.78      590.49     60.21 o 
 -11   1   6       47.78      129.15     37.81 o 
 -10   1   6     3725.27     3869.95     99.78 o 
  -9   1   6      961.32     1075.62     50.84 o 
  -8   1   6     1306.24     1324.21     51.94 o 
  -7   1   6     6251.31     6340.95    137.78 o 
  -6   1   6       98.88      134.52     38.70 o 
  -5   1   6    14299.16    14356.42    178.28 o 
  -4   1   6     4234.96     4790.00     62.00 o 
  -3   1   6      241.61      244.73     14.27 o 
  -2   1   6     2067.46     2121.05     31.74 o 
  -1   1   6     1082.40      963.55     15.92 o 
   0   1   6     9358.94     9195.48     63.43 o 
   1   1   6    13563.25    14300.33     97.19 o 
   2   1   6     7483.80     7554.00     58.80 o 
   3   1   6      980.82      847.22     24.88 o 
   4   1   6      288.33      256.19     18.73 o 
   5   1   6     4176.73     3905.46     75.17 o 
   6   1   6     2145.90     2143.57     64.46 o 
   7   1   6        9.91       16.97      5.28 o 
   8   1   6      218.90      204.39     23.08 o 
   9   1   6     3340.43     3454.92    175.86 o 
  10   1   6        1.03       40.80     18.58 o 
  11   1   6      196.42      156.31     25.40 o 
  12   1   6      112.19      126.78     25.98 o 
 -14   2   6       83.01      157.05     40.36 o 
 -13   2   6      544.54      497.21     57.06 o 
 -12   2   6      207.97      203.77     36.84 o 
 -11   2   6      300.68      339.30     33.56 o 
 -10   2   6     6387.73     6711.21    130.72 o 
  -9   2   6     4871.30     4817.89    104.63 o 
  -8   2   6     5179.40     4946.60     99.10 o 
  -7   2   6     3437.69     3240.45     74.97 o 
  -6   2   6     6806.37     6836.72    108.80 o 
  -5   2   6     2318.78     2028.91     66.72 o 
  -4   2   6      848.27     1008.67     31.97 o 
  -3   2   6      671.95      727.02     19.91 o 
  -2   2   6      296.88      355.05     12.52 o 
  -1   2   6     3754.74     3321.31     30.41 o 
   0   2   6     8575.50     7361.91     46.20 o 
   1   2   6    11032.22    11078.84     70.65 o 
   2   2   6     9708.32     9615.69     65.59 o 
   3   2   6     1627.59     1622.26     40.09 o 
   4   2   6     1886.29     1722.07     46.79 o 
   5   2   6     4792.73     5111.69     87.98 o 
   6   2   6       26.21       36.40     14.01 o 
   7   2   6      653.49      601.90     24.99 o 
   8   2   6      125.73      106.28     11.34 o 
   9   2   6     1678.19     1668.63     85.36 o 
  10   2   6      893.98      866.90     52.44 o 
  11   2   6      408.61      478.58     42.47 o 
  12   2   6      356.92      347.57     38.79 o 
 -14   3   6       56.14       18.54     17.38 o 
 -13   3   6       65.54       46.25     23.72 o 
 -12   3   6      134.88      158.14     26.16 o 
 -11   3   6        7.78       30.45     14.67 o 
 -10   3   6       79.33       90.65     23.66 o 
  -9   3   6     2610.24     2426.69    116.72 o 
  -8   3   6     1092.91     1120.68     57.23 o 
  -7   3   6     3656.43     3573.30     93.47 o 
  -6   3   6       97.31      324.52     24.78 o 
  -5   3   6     9423.24    10327.55    348.16 o 
  -4   3   6     4557.33     4585.05     66.54 o 
  -3   3   6     5122.33     4960.40     79.34 o 
  -2   3   6     1904.27     1963.78     26.21 o 
  -1   3   6     5674.21     5575.87     40.12 o 
   0   3   6       72.70       77.56      5.18 o 
   1   3   6     2367.69     2420.09     28.86 o 
   2   3   6      162.55      167.54      8.28 o 
   3   3   6    10255.55    10026.57     87.63 o 
   4   3   6      798.65      804.21     32.23 o 
   5   3   6      720.17      695.65     33.27 o 
   6   3   6     4097.71     4374.50    154.09 o 
   7   3   6     3157.90     3188.35     63.54 o 
   8   3   6     1146.77     1236.59     38.55 o 
   9   3   6       52.70       45.11     14.63 o 
  10   3   6     1488.19     1338.67     64.72 o 
  11   3   6       62.46       58.53     25.11 o 
  12   3   6      120.80      136.68     26.02 o 
 -13   4   6       96.89      123.05     25.44 o 
 -12   4   6     1512.24     1486.89     83.68 o 
 -11   4   6        3.88       -6.36     17.03 o 
 -10   4   6       58.68       51.52     18.54 o 
  -9   4   6      330.63      354.68     45.55 o 
  -8   4   6     8493.01     8463.18    153.34 o 
  -7   4   6     3366.46     3261.13     88.92 o 
  -6   4   6      172.31      156.26     28.06 o 
  -5   4   6     6008.10     6389.10     89.04 o 
  -4   4   6      888.41      709.87     21.94 o 
  -3   4   6     1097.46     1043.75     21.23 o 
  -2   4   6     4187.80     4012.58     41.60 o 
  -1   4   6     5485.72     5761.08     48.24 o 
   0   4   6     1588.38     1494.82     32.79 o 
   1   4   6      186.60      178.54      6.59 o 
   2   4   6     2082.88     1714.28     27.22 o 
   3   4   6     5574.40     5477.33     72.12 o 
   4   4   6      415.95      420.06     28.38 o 
   5   4   6      457.91      612.90     31.21 o 
   6   4   6    10793.92    11158.95    117.36 o 
   7   4   6        8.11       37.48     17.19 o 
   8   4   6     2675.21     2603.80     58.02 o 
   9   4   6      227.42      216.74     18.06 o 
  10   4   6       37.93       16.12     31.59 o 
  11   4   6       87.70      103.86     22.07 o 
 -13   5   6      306.83      270.10     39.36 o 
 -12   5   6     2626.58     2754.35    112.75 o 
 -11   5   6       45.65       52.88     21.90 o 
 -10   5   6        2.08       -4.70     14.86 o 
  -9   5   6     5901.57     5894.88    137.45 o 
  -8   5   6      378.92      333.88     31.30 o 
  -7   5   6     1835.76     1827.71     67.22 o 
  -6   5   6     1128.67      972.52     45.87 o 
  -5   5   6      138.41      135.12     17.42 o 
  -4   5   6      337.10      399.33     26.10 o 
  -3   5   6    22185.95    21062.53    181.32 o 
  -2   5   6     3492.39     3040.61     31.29 o 
  -1   5   6      916.34     1070.75     15.04 o 
   0   5   6     3955.79     4495.21     43.95 o 
   1   5   6      487.44      399.31      9.20 o 
   2   5   6       42.12       32.34      4.48 o 
   3   5   6     8260.89     8315.24     83.71 o 
   4   5   6    11017.25    10611.17    119.19 o 
   5   5   6     1001.70     1136.63     47.64 o 
   6   5   6     1535.10     1569.85     54.64 o 
   7   5   6    16782.21    16288.26    183.66 o 
   8   5   6     1508.57     1450.00     44.83 o 
   9   5   6        8.06       -0.77      7.72 o 
  10   5   6       11.29      -10.96     13.51 o 
  11   5   6      343.77      370.09     37.57 o 
 -13   6   6       99.21       79.15     23.40 o 
 -12   6   6      299.15      334.66     42.33 o 
 -11   6   6       50.16       42.17     19.61 o 
 -10   6   6      277.39      309.31     34.66 o 
  -9   6   6       11.71       15.34     20.32 o 
  -8   6   6     2065.35     2064.76    102.66 o 
  -7   6   6      169.18      192.18     25.15 o 
  -6   6   6     6720.87     6781.72    119.51 o 
  -5   6   6     2214.15     2244.63     63.48 o 
  -4   6   6    12947.69    13805.74    168.51 o 
  -3   6   6      117.52      196.71     18.39 o 
  -2   6   6     1075.87     1420.97     38.79 o 
  -1   6   6     1255.87     1339.65     30.19 o 
   0   6   6      238.77      365.85     43.62 o 
   1   6   6        9.86        7.70      5.68 o 
   2   6   6       35.00       72.90      9.43 o 
   3   6   6       34.10       79.28     14.53 o 
   4   6   6     2783.89     2648.81     46.35 o 
   5   6   6      443.66      420.99     27.10 o 
   6   6   6     8357.56     8177.07    124.92 o 
   7   6   6     2382.37     2279.37     55.41 o 
   8   6   6      868.52      833.81     35.66 o 
   9   6   6      590.37      594.75     31.18 o 
  10   6   6       23.70       17.92     13.21 o 
  11   6   6       53.74       27.69     15.31 o 
 -13   7   6      190.33      174.73     32.84 o 
 -12   7   6      554.40      582.10     63.42 o 
 -11   7   6      671.96      524.50     47.17 o 
 -10   7   6        8.91       -1.89     20.37 o 
  -9   7   6      589.23      620.72     82.67 o 
  -8   7   6        1.31       28.53     15.79 o 
  -7   7   6     1818.48     1773.15     66.69 o 
  -6   7   6     1041.05     1116.15     49.47 o 
  -5   7   6        1.42      -11.26      7.51 o 
  -4   7   6     3335.46     3597.93     48.54 o 
  -3   7   6     5289.56     5513.51     71.00 o 
  -2   7   6    17524.13    17715.25    115.80 o 
  -1   7   6     8998.93     8814.07    121.04 o 
   0   7   6     3535.07     3280.25     64.51 o 
   1   7   6     1319.13     1263.29     32.74 o 
   2   7   6    13497.79    14858.27    120.99 o 
   3   7   6    20899.00    21043.07    182.52 o 
   4   7   6      964.86      988.89     40.01 o 
   5   7   6      254.09      283.71     22.62 o 
   6   7   6      325.69      350.90     27.86 o 
   7   7   6      641.04      660.45     27.89 o 
   8   7   6      333.41      364.65     24.61 o 
   9   7   6       10.10       12.33     10.74 o 
  10   7   6       16.76      -17.55     17.11 o 
  11   7   6        0.57      -12.21     20.32 o 
 -13   8   6       68.26       88.58     45.52 o 
 -12   8   6       37.99       40.95     20.24 o 
 -11   8   6       32.69       61.96     20.71 o 
 -10   8   6      451.70      473.30     43.63 o 
  -9   8   6      351.18      316.97     34.45 o 
  -8   8   6        3.83       21.85     14.03 o 
  -7   8   6       46.87       46.20     14.80 o 
  -6   8   6      520.69      499.59     33.80 o 
  -5   8   6      164.25      147.52     40.56 o 
  -4   8   6      820.20      889.20     24.15 o 
  -3   8   6     5653.62     6342.12     70.84 o 
  -2   8   6     6713.02     6806.67     44.73 o 
  -1   8   6      188.98      173.68     13.78 o 
   0   8   6       69.39       84.13     17.28 o 
   1   8   6      641.45      595.41     30.04 o 
   2   8   6       79.69      107.47      9.46 o 
   3   8   6     7624.31     7581.14    312.69 o 
   4   8   6       12.46       24.60      7.86 o 
   5   8   6      580.48      600.58     51.65 o 
   6   8   6      594.16      592.86     54.97 o 
   7   8   6     1095.31     1050.91     50.24 o 
   8   8   6       53.38       40.77     13.77 o 
   9   8   6      131.52      124.68     19.85 o 
  10   8   6      317.17      201.06     28.16 o 
  11   8   6        4.92        3.80     17.61 o 
 -12   9   6      107.76       93.31     30.08 o 
 -11   9   6      542.09      481.63     47.01 o 
 -10   9   6     1297.83     1303.30     70.42 o 
  -9   9   6     1068.31     1295.16     66.75 o 
  -8   9   6     1997.55     2018.61     77.45 o 
  -7   9   6      629.14      613.35     40.33 o 
  -6   9   6      119.56      149.05     19.70 o 
  -5   9   6      405.20      357.38     21.43 o 
  -4   9   6      146.89      166.61     10.68 o 
  -3   9   6       77.82      121.54     11.51 o 
  -2   9   6      142.12      135.79      8.43 o 
  -1   9   6     3537.91     3244.23     91.74 o 
   0   9   6     2871.01     3417.53    170.52 o 
   1   9   6     1342.78     1206.97     41.62 o 
   2   9   6     1510.12     1417.26     28.46 o 
   3   9   6      831.05      908.62     52.40 o 
   4   9   6      131.51      135.91     11.83 o 
   5   9   6     1499.88     1463.58     65.20 o 
   6   9   6      392.03      390.56     45.96 o 
   7   9   6      141.47      173.95     34.93 o 
   8   9   6      534.86      508.08     39.01 o 
   9   9   6      523.59      734.56     42.16 o 
  10   9   6      119.78      114.18     18.26 o 
 -12  10   6       46.73       21.44     14.95 o 
 -11  10   6      665.76      609.44     53.01 o 
 -10  10   6      386.53      425.44     42.06 o 
  -9  10   6     1187.03     1172.25     63.94 o 
  -8  10   6     2470.45     2560.52     87.92 o 
  -7  10   6     2418.52     2575.15     82.98 o 
  -6  10   6     1331.34     1292.01     43.26 o 
  -5  10   6      474.68      471.97     35.93 o 
  -4  10   6     1071.69     1083.36     27.30 o 
  -3  10   6     1713.94     1697.59     30.20 o 
  -2  10   6      127.18       97.30     13.86 o 
  -1  10   6     2765.91     2607.60     40.25 o 
   0  10   6     3344.84     3264.93     72.40 o 
   1  10   6      542.03      562.33     29.80 o 
   2  10   6     2560.06     2537.56     33.97 o 
   3  10   6     1194.77     1143.39     42.49 o 
   4  10   6     2358.36     2171.52     35.14 o 
   5  10   6      332.06      340.93     31.13 o 
   6  10   6        6.13       13.86     11.43 o 
   7  10   6       23.60       25.27     11.07 o 
   8  10   6      361.90      390.31     28.23 o 
   9  10   6      134.80      125.24     19.10 o 
  10  10   6      790.53      771.08     75.31 o 
 -12  11   6        5.41        6.70     16.35 o 
 -11  11   6       32.41       28.36     16.56 o 
 -10  11   6        5.16        5.82     15.68 o 
  -9  11   6      783.37      800.94     53.36 o 
  -8  11   6     1130.30     1213.37     61.56 o 
  -7  11   6      167.74      208.86     25.58 o 
  -6  11   6     2864.75     3034.97    102.46 o 
  -5  11   6      585.22      556.86     22.67 o 
  -4  11   6       93.07       87.57      9.29 o 
  -3  11   6       26.60       18.81      4.33 o 
  -2  11   6      235.99      201.20     14.24 o 
  -1  11   6     1131.52     1051.98     20.76 o 
   0  11   6      778.65      737.43     67.25 o 
   1  11   6     1858.90     1865.76     84.12 o 
   2  11   6       53.09       45.64      3.61 o 
   3  11   6     5231.28     4872.76    113.98 o 
   4  11   6      811.03      774.27     26.56 o 
   5  11   6       36.94       20.69      9.24 o 
   6  11   6        0.28      -12.89     11.56 o 
   7  11   6      186.27      175.47     19.23 o 
   8  11   6      466.73      446.92     37.77 o 
   9  11   6      120.34      104.82     21.75 o 
  10  11   6       68.05       55.00     20.14 o 
 -11  12   6       32.14       46.25     18.79 o 
 -10  12   6      167.67      184.86     29.49 o 
  -9  12   6       68.09       85.17     20.66 o 
  -8  12   6        8.60       13.33     13.59 o 
  -7  12   6      133.51      151.26     23.08 o 
  -6  12   6      334.36     2177.51    460.56 o 
  -5  12   6     1252.45     1273.23     41.51 o 
  -4  12   6      244.41      224.85     13.45 o 
  -3  12   6      134.62      183.55     10.98 o 
  -2  12   6       82.78       88.27      7.49 o 
  -1  12   6        0.56        4.07      4.67 o 
   0  12   6      245.26      237.56     26.18 o 
   1  12   6      885.71      851.83     39.78 o 
   2  12   6       19.47       14.32      4.66 o 
   3  12   6     1086.38     1071.38     26.04 o 
   4  12   6      130.72      165.53     20.57 o 
   5  12   6       39.09       40.83     20.54 o 
   6  12   6      241.55      266.51     41.99 o 
   7  12   6       13.18       22.83     14.81 o 
   8  12   6       16.55       20.31     14.59 o 
   9  12   6       44.16       44.80     15.98 o 
 -11  13   6       37.41       32.00     16.23 o 
 -10  13   6      869.52      930.73     77.10 o 
  -9  13   6       33.85        6.85     20.57 o 
  -8  13   6      101.95      125.77     37.03 o 
  -7  13   6       40.52       40.79     28.38 o 
  -6  13   6     7965.37     7733.98    110.01 o 
  -5  13   6     2424.14     2503.86     59.52 o 
  -4  13   6      358.44      358.44     25.41 o 
  -3  13   6      357.46      358.18     19.91 o 
  -2  13   6      123.64      137.62      8.70 o 
  -1  13   6      277.33      269.88     11.60 o 
   0  13   6     3182.46     2876.56    103.29 o 
   1  13   6       45.10       53.74     12.08 o 
   2  13   6        2.30       -0.79      3.88 o 
   3  13   6        0.19        1.16      4.26 o 
   4  13   6     1160.98     1165.81     36.81 o 
   5  13   6      773.30      873.84     69.60 o 
   6  13   6      237.36      259.67     40.81 o 
   7  13   6      270.53      289.53     31.68 o 
   8  13   6        4.53       11.84     29.65 o 
   9  13   6      397.90      406.63     57.60 o 
 -10  14   6       85.61       97.06     23.65 o 
  -9  14   6      170.37      143.52     25.26 o 
  -8  14   6        1.79        7.38     13.77 o 
  -7  14   6      138.62       99.09     17.39 o 
  -6  14   6     3451.13     3467.52     75.34 o 
  -5  14   6      959.77     1013.26     48.62 o 
  -4  14   6       71.24       58.55      9.84 o 
  -3  14   6      280.89      266.44     18.17 o 
  -2  14   6      394.67      433.01     16.07 o 
  -1  14   6      145.51      145.83      9.94 o 
   0  14   6      238.38      231.96     18.31 o 
   1  14   6      362.81      348.00     28.16 o 
   2  14   6      314.97      318.04     45.03 o 
   3  14   6      249.34      237.15     21.58 o 
   4  14   6      881.73      891.74     44.27 o 
   5  14   6       92.95      136.04     32.68 o 
   6  14   6      912.82      929.81     75.75 o 
   7  14   6      201.46      221.54     44.22 o 
   8  14   6      109.28      126.16     53.32 o 
 -10  15   6      108.14      130.89     34.85 o 
  -9  15   6       97.73      196.80     36.95 o 
  -8  15   6       84.10       83.84     19.05 o 
  -7  15   6      214.64      195.59     32.14 o 
  -6  15   6       20.59      541.24     91.33 o 
  -5  15   6      859.38      897.37     37.68 o 
  -4  15   6     2053.82     2118.22     53.75 o 
  -3  15   6        7.65        8.11      7.32 o 
  -2  15   6       44.63       54.13     13.50 o 
  -1  15   6     1045.98     1129.71     52.13 o 
   0  15   6        3.77       93.22     18.55 o 
   1  15   6       76.65       62.67     14.54 o 
   2  15   6      398.86      377.18     29.27 o 
   3  15   6       32.98       13.59     17.44 o 
   4  15   6       24.33        7.05      9.78 o 
   5  15   6     4374.18     4550.88    161.00 o 
   6  15   6     1525.82     1547.57     71.58 o 
   7  15   6        9.81       20.71     15.63 o 
   8  15   6       77.76       89.40     21.20 o 
  -9  16   6       16.92       25.77     12.85 o 
  -8  16   6       39.09       21.76     14.15 o 
  -7  16   6       14.41       32.22     12.90 o 
  -6  16   6     1767.73     1752.48     55.73 o 
  -5  16   6      253.21      303.38     22.99 o 
  -4  16   6      128.96       92.69     20.80 o 
  -3  16   6      245.47      216.41     26.34 o 
  -2  16   6      217.43      214.61     25.10 o 
  -1  16   6        2.97       -3.39     11.88 o 
   0  16   6      180.60      180.18     21.96 o 
   1  16   6      323.33      295.20     27.19 o 
   2  16   6        1.13        0.32     21.41 o 
   3  16   6       24.49       14.36     10.58 o 
   4  16   6      490.90      541.55     55.77 o 
   5  16   6       97.72       97.05     28.97 o 
   6  16   6      370.14      420.87     39.72 o 
   7  16   6      133.71      172.21     27.45 o 
  -8  17   6       27.85       37.25     24.96 o 
  -7  17   6       50.76       74.04     26.98 o 
  -6  17   6      308.21      328.21     34.88 o 
  -5  17   6      572.71      646.41     45.11 o 
  -4  17   6      221.29      216.02     26.54 o 
  -3  17   6      603.16      628.95     43.40 o 
  -2  17   6       55.54       66.20     31.73 o 
  -1  17   6      157.00      146.53     21.39 o 
   0  17   6      266.42      267.57     26.93 o 
   1  17   6       11.75        2.23     10.97 o 
   2  17   6       17.54        0.11     11.93 o 
   3  17   6        0.50       -5.56     11.71 o 
   4  17   6      456.90      419.75     51.05 o 
   5  17   6      265.39      207.03     38.81 o 
   6  17   6      644.97      618.89     48.67 o 
  -7  18   6      238.14      292.07     48.30 o 
  -6  18   6      909.42      992.84     59.22 o 
  -5  18   6       76.38       81.40     30.39 o 
  -4  18   6      246.47      199.99     25.35 o 
  -3  18   6       43.44       48.06     14.16 o 
  -2  18   6      616.11      594.29     42.61 o 
  -1  18   6        1.20      -30.54     33.73 o 
   0  18   6        3.07      -13.04     11.05 o 
   1  18   6      471.51      475.39     42.47 o 
   2  18   6      115.39      140.77     41.69 o 
   3  18   6     1262.89     1303.85     58.85 o 
   4  18   6       38.37       30.94     20.75 o 
   5  18   6       10.63       -2.35     19.79 o 
  -6  19   6      307.88      319.95     34.98 o 
  -5  19   6       55.85       25.71     23.39 o 
  -4  19   6       22.56      -19.70     13.99 o 
  -3  19   6      554.06      550.98     42.40 o 
  -2  19   6      238.64      203.98     37.40 o 
  -1  19   6       61.37       51.35     14.03 o 
   0  19   6       25.82        7.89     14.48 o 
   1  19   6      203.45      215.65     25.73 o 
   2  19   6       90.99      119.49     55.89 o 
   3  19   6      382.48      478.33     54.63 o 
   4  19   6      451.92      539.88     59.84 o 
  -4  20   6      110.62       62.29     33.55 o 
  -3  20   6        8.27      -25.12     16.75 o 
  -2  20   6       78.34       59.65     20.51 o 
  -1  20   6      520.90      547.68     41.74 o 
   0  20   6       32.27       15.91     17.51 o 
   1  20   6      162.93      124.56     28.09 o 
   2  20   6      792.90      870.64     51.50 o 
 -14   1   7      119.36      232.61     46.26 o 
 -13   1   7      498.75      454.15     54.80 o 
 -12   1   7      451.88      577.65     59.07 o 
 -11   1   7      456.00      477.79     51.79 o 
 -10   1   7     2652.59     2680.48    110.42 o 
  -9   1   7      191.78      204.96     32.89 o 
  -8   1   7     2197.82     2114.79     86.78 o 
  -7   1   7      694.42      684.46     46.63 o 
  -6   1   7     8177.80     8693.03    152.86 o 
  -5   1   7      409.43      315.47     52.60 o 
  -4   1   7      856.44      922.42     28.21 o 
  -3   1   7       91.64      111.16      9.07 o 
  -2   1   7      792.90      805.76     20.01 o 
  -1   1   7      840.20      745.57     15.65 o 
   0   1   7     7066.09     6324.86     57.96 o 
   1   1   7     2299.24     2442.34     41.98 o 
   2   1   7     9785.29    10223.94     72.70 o 
   3   1   7       56.04       71.04     10.55 o 
   4   1   7      588.51      535.74     22.18 o 
   5   1   7     1172.50     1246.30     36.18 o 
   6   1   7      457.65      422.01     15.38 o 
   7   1   7       71.66       53.82      8.52 o 
   8   1   7      297.67      302.29     19.07 o 
   9   1   7      624.08      603.37     41.40 o 
  10   1   7     1275.90     1291.33     63.75 o 
  11   1   7      288.59      329.39     36.28 o 
 -14   2   7        6.18       -6.09     27.55 o 
 -13   2   7      205.45      169.89     36.78 o 
 -12   2   7      551.19      507.87     55.99 o 
 -11   2   7       20.62       64.76     38.15 o 
 -10   2   7      685.47      783.65     64.15 o 
  -9   2   7     4192.34     4278.09    130.38 o 
  -8   2   7       19.23       22.64     26.79 o 
  -7   2   7    11750.80    11691.56    189.58 o 
  -6   2   7     3583.57     3896.55    102.73 o 
  -5   2   7    12694.61    13612.89    179.42 o 
  -4   2   7      190.11      163.09     14.57 o 
  -3   2   7     1294.45     1514.46     27.73 o 
  -2   2   7       10.76        2.91      3.81 o 
  -1   2   7      629.29      581.10     13.86 o 
   0   2   7     4715.61     4809.57     40.74 o 
   1   2   7    27758.41    27959.27    164.91 o 
   2   2   7     3797.72     3819.31     54.50 o 
   3   2   7     5649.31     5651.93     65.65 o 
   4   2   7      744.03      695.77     30.46 o 
   5   2   7      133.50      149.14     17.02 o 
   6   2   7     1091.49     1141.58     44.86 o 
   7   2   7     1267.17     1267.54     36.10 o 
   8   2   7      185.61      211.78     15.53 o 
   9   2   7      673.11      609.35     41.98 o 
  10   2   7       83.48       94.42     20.68 o 
  11   2   7      415.12      379.99     37.69 o 
 -14   3   7      264.69      307.57    117.47 o 
 -13   3   7      103.39      100.34     56.42 o 
 -12   3   7     1096.61     1166.33     62.37 o 
 -11   3   7      290.39      291.11     31.53 o 
 -10   3   7     3733.17     3721.66    107.96 o 
  -9   3   7      209.76      205.13     23.15 o 
  -8   3   7     3806.11     3613.28     91.95 o 
  -7   3   7     2368.72     2606.26     67.92 o 
  -6   3   7     1737.16     1890.08     53.77 o 
  -5   3   7    11371.13    11982.75    168.22 o 
  -4   3   7     7723.97     6904.99     83.82 o 
  -3   3   7      188.66      207.71     11.08 o 
  -2   3   7     2039.70     2320.14     31.51 o 
  -1   3   7    10107.75    10271.86     56.68 o 
   0   3   7      751.28      698.35     15.06 o 
   1   3   7      549.02      571.43     23.59 o 
   2   3   7     7830.83     7905.50     99.05 o 
   3   3   7      147.59      206.69     12.29 o 
   4   3   7      414.19      418.89     23.96 o 
   5   3   7     4405.43     4368.89     83.19 o 
   6   3   7     4265.30     4373.71     74.29 o 
   7   3   7        0.92        4.21      7.29 o 
   8   3   7       31.27       22.19      7.90 o 
   9   3   7      391.26      405.38     38.06 o 
  10   3   7      590.00      587.10     43.75 o 
  11   3   7      255.96      251.63     31.86 o 
 -13   4   7       25.32       57.26     42.17 o 
 -12   4   7      226.21      228.86     45.03 o 
 -11   4   7       35.27       26.82     20.76 o 
 -10   4   7     2386.08     2398.91     79.50 o 
  -9   4   7      170.41      167.69     35.07 o 
  -8   4   7       40.59       21.82     33.69 o 
  -7   4   7     1076.77     1217.96     47.30 o 
  -6   4   7     1020.17      973.95     39.44 o 
  -5   4   7     4255.11     4654.13     77.65 o 
  -4   4   7     1392.17     1285.47     35.78 o 
  -3   4   7     8757.06     8229.89     92.96 o 
  -2   4   7       48.12       41.87      4.35 o 
  -1   4   7        3.15        8.09      3.36 o 
   0   4   7     2386.76     2940.47     38.90 o 
   1   4   7     5009.31     4977.76     93.34 o 
   2   4   7     1016.97     1128.72     24.47 o 
   3   4   7      291.95      220.93      9.54 o 
   4   4   7     1760.43     1741.35     38.41 o 
   5   4   7      720.13      787.79     36.17 o 
   6   4   7     2431.73     2377.61     67.64 o 
   7   4   7     3430.47     3232.59    108.70 o 
   8   4   7       58.45       85.14     13.02 o 
   9   4   7        3.35        1.92     16.14 o 
  10   4   7      134.29      135.96     22.72 o 
  11   4   7      287.88      287.45     32.72 o 
 -13   5   7       64.47       49.61     25.18 o 
 -12   5   7      401.21      435.42     39.75 o 
 -11   5   7      468.97      532.71     40.85 o 
 -10   5   7     1145.27     1026.16     62.68 o 
  -9   5   7      258.83      203.03     48.44 o 
  -8   5   7        0.13       -9.85     13.43 o 
  -7   5   7       49.07       81.18     22.29 o 
  -6   5   7     1150.56     1064.50     48.99 o 
  -5   5   7     4791.30     5296.55     82.63 o 
  -4   5   7     1693.92     1619.57     41.44 o 
  -3   5   7     5491.22     5221.02     55.41 o 
  -2   5   7      147.32       99.19      7.60 o 
  -1   5   7      744.99      793.21     11.68 o 
   0   5   7      103.93      117.85      4.84 o 
   1   5   7      282.16      302.98     11.08 o 
   2   5   7      517.26      507.54     24.45 o 
   3   5   7      546.91      449.34     13.65 o 
   4   5   7     4061.30     3941.76     72.48 o 
   5   5   7     4160.17     4074.94     81.44 o 
   6   5   7     4241.87     4174.28     89.40 o 
   7   5   7     2618.76     2623.43     58.26 o 
   8   5   7     1512.15     1466.93     45.59 o 
   9   5   7      204.72      168.23     17.07 o 
  10   5   7       37.12        5.98     17.95 o 
  11   5   7        4.74      -14.59     15.12 o 
 -13   6   7        1.99       -3.90     28.86 o 
 -12   6   7      861.35      784.63     55.05 o 
 -11   6   7     1242.50     1178.27     72.17 o 
 -10   6   7      287.57      234.64     30.74 o 
  -9   6   7     1179.39     1148.57     95.17 o 
  -8   6   7     1878.87     1968.19     75.82 o 
  -7   6   7     3351.03     3358.79     92.29 o 
  -6   6   7     3186.29     3242.30     96.81 o 
  -5   6   7     3548.55     3613.82     68.01 o 
  -4   6   7       48.46       14.01      5.45 o 
  -3   6   7      185.64      154.89      9.69 o 
  -2   6   7    11493.92    11195.50     75.84 o 
  -1   6   7      823.89      819.65     30.25 o 
   0   6   7     3544.82     3377.45     52.34 o 
   1   6   7        0.97        0.36      3.13 o 
   2   6   7       86.45      143.81      7.51 o 
   3   6   7     7279.19     7389.86     80.27 o 
   4   6   7      692.35      814.85     26.21 o 
   5   6   7     3606.94     3479.35     75.58 o 
   6   6   7        5.81       16.49     15.43 o 
   7   6   7     1089.31      956.72     38.95 o 
   8   6   7      387.84      431.39     25.99 o 
   9   6   7      147.22      116.01     14.81 o 
  10   6   7        1.95      -18.12     14.19 o 
  11   6   7        1.80      -19.33     17.25 o 
 -13   7   7       52.41       60.67     33.69 o 
 -12   7   7     2545.56     2645.93    111.41 o 
 -11   7   7        0.39        8.73     16.58 o 
 -10   7   7      453.54      413.48     40.52 o 
  -9   7   7     1057.04     1092.46     61.14 o 
  -8   7   7       64.77       48.61     15.88 o 
  -7   7   7      632.95      731.15     74.19 o 
  -6   7   7     6554.28     6787.69    122.31 o 
  -5   7   7     3762.53     3932.41     74.03 o 
  -4   7   7      533.48      527.82     20.60 o 
  -3   7   7     8767.35     8872.43     82.23 o 
  -2   7   7     3606.23     3118.16     78.97 o 
  -1   7   7      264.59      251.09     17.66 o 
   0   7   7      114.41      230.92     61.31 o 
   1   7   7        1.40        2.32      3.74 o 
   2   7   7     4491.95     4609.72     93.71 o 
   3   7   7     8089.80     8530.51     95.97 o 
   4   7   7    13337.62    13142.74    192.11 o 
   5   7   7       14.62       13.13      8.52 o 
   6   7   7      155.49      108.49     20.16 o 
   7   7   7     2396.19     2186.14     71.57 o 
   8   7   7      340.78      355.53     24.63 o 
   9   7   7      243.37      247.99     22.06 o 
  10   7   7      303.04      244.55     31.14 o 
  11   7   7       17.46       41.44     23.28 o 
 -13   8   7       70.05       90.91     26.22 o 
 -12   8   7      359.88      462.12     48.10 o 
 -11   8   7     1984.50     1939.43     91.36 o 
 -10   8   7      766.24      782.51     55.24 o 
  -9   8   7        1.15        8.74     12.57 o 
  -8   8   7     2178.16     2231.42     81.89 o 
  -7   8   7     3205.72     3122.68     89.74 o 
  -6   8   7      103.68      121.88     18.55 o 
  -5   8   7     1511.17     1643.68     37.16 o 
  -4   8   7      612.39      622.42     18.38 o 
  -3   8   7      164.59      174.48      9.43 o 
  -2   8   7     4586.61     4401.45     55.40 o 
  -1   8   7     1664.92     1625.09     43.91 o 
   0   8   7      195.27      202.08     26.55 o 
   1   8   7       83.07      103.09     13.79 o 
   2   8   7     5511.67     4988.46     55.38 o 
   3   8   7    21780.89    21599.13    735.54 o 
   4   8   7      562.99      543.77     27.82 o 
   5   8   7      968.26      972.21     67.08 o 
   6   8   7       33.95       28.73     18.52 o 
   7   8   7        4.32       13.17     21.35 o 
   8   8   7       62.05       86.57     18.37 o 
   9   8   7        9.43       20.33     13.16 o 
  10   8   7        0.28       16.12     21.38 o 
 -12   9   7      296.79      329.48     42.15 o 
 -11   9   7      151.02      146.75     27.89 o 
 -10   9   7      306.11      274.51     35.32 o 
  -9   9   7       75.87       74.43     18.54 o 
  -8   9   7      135.95      132.11     22.11 o 
  -7   9   7     1374.63     1427.48     61.67 o 
  -6   9   7      823.81      848.54     43.75 o 
  -5   9   7        2.54        1.32      5.08 o 
  -4   9   7      197.49      177.02     10.41 o 
  -3   9   7       54.48       62.74      6.06 o 
  -2   9   7      383.59      362.39     13.20 o 
  -1   9   7      252.15      225.53     16.89 o 
   0   9   7     2723.40     2883.14     99.31 o 
   1   9   7      406.08      411.30     27.26 o 
   2   9   7      337.36      365.51     16.63 o 
   3   9   7    15338.58    15068.88    324.32 o 
   4   9   7     5812.62     5807.49    311.54 o 
   5   9   7     1140.29     1180.04     75.99 o 
   6   9   7        1.59       12.89     17.55 o 
   7   9   7      332.45      353.09     47.26 o 
   8   9   7      840.86      950.92     51.26 o 
   9   9   7      202.02      199.27     25.68 o 
  10   9   7       37.50       61.24     27.36 o 
 -12  10   7       63.52       46.21     19.65 o 
 -11  10   7      506.39      419.19     43.58 o 
 -10  10   7     1172.85     1164.68     69.06 o 
  -9  10   7     2106.31     2125.95     85.56 o 
  -8  10   7     2984.28     3065.45     96.60 o 
  -7  10   7     1108.67     1176.15     56.84 o 
  -6  10   7     1377.58     1320.42     55.90 o 
  -5  10   7     1403.72     1406.09     33.07 o 
  -4  10   7       64.04       80.02      8.85 o 
  -3  10   7     1236.26     1285.19     43.23 o 
  -2  10   7      185.90      163.15     11.13 o 
  -1  10   7     3175.28     3270.95     63.57 o 
   0  10   7     5636.14     5773.34    146.49 o 
   1  10   7     3993.55     3832.99    118.71 o 
   2  10   7     2030.93     1860.89     47.55 o 
   3  10   7     5580.92     5227.20    166.73 o 
   4  10   7     1442.98     1302.85     80.91 o 
   5  10   7      347.08      387.19     29.22 o 
   6  10   7      354.95      372.31     31.21 o 
   7  10   7      185.56      210.99     25.82 o 
   8  10   7     1992.24     2018.45     75.37 o 
   9  10   7      231.27      165.40     24.25 o 
  10  10   7      487.99      448.20     59.64 o 
 -12  11   7        4.34       22.60     23.43 o 
 -11  11   7       24.93       19.14     14.64 o 
 -10  11   7      293.47      312.58     35.97 o 
  -9  11   7      114.98      108.89     23.27 o 
  -8  11   7     3477.01     3265.54    100.72 o 
  -7  11   7      431.65      476.70     45.16 o 
  -6  11   7     1110.75     1088.57     48.21 o 
  -5  11   7     2711.23     2633.08     68.33 o 
  -4  11   7     1130.57     1132.89     30.40 o 
  -3  11   7      219.04      227.29     10.76 o 
  -2  11   7       12.93        5.35      3.07 o 
  -1  11   7       10.91        7.69      5.88 o 
   0  11   7     1273.22     1347.46     72.60 o 
   1  11   7      123.14      117.10     23.52 o 
   2  11   7     4447.77     3869.67    198.64 o 
   3  11   7       93.69       99.53      9.45 o 
   4  11   7      612.38      555.65     24.85 o 
   5  11   7     2947.34     2868.60    113.87 o 
   6  11   7       16.95        7.19     19.09 o 
   7  11   7      100.15      115.79     32.55 o 
   8  11   7      727.20      735.35     39.86 o 
   9  11   7       61.66       58.60     16.34 o 
 -11  12   7        5.03       -9.68     13.41 o 
 -10  12   7      236.91      235.06     31.42 o 
  -9  12   7     4071.18     4212.79    121.72 o 
  -8  12   7      738.20      770.85     50.52 o 
  -7  12   7        4.73        3.81     13.45 o 
  -6  12   7    10129.07    10210.88    181.61 o 
  -5  12   7     3665.43     3752.50     83.52 o 
  -4  12   7       78.03       77.50     13.42 o 
  -3  12   7      742.59      782.46     18.68 o 
  -2  12   7      250.40      225.31     10.46 o 
  -1  12   7       68.25       71.62      8.98 o 
   0  12   7      281.47      223.70     35.76 o 
   1  12   7     5936.59     6006.05    157.78 o 
   2  12   7       59.85       57.13     22.03 o 
   3  12   7      363.88      343.45     16.83 o 
   4  12   7     5231.85     5080.69    106.52 o 
   5  12   7      166.59      157.08     21.06 o 
   6  12   7      169.43      230.34     40.04 o 
   7  12   7      404.59      413.45     36.98 o 
   8  12   7      370.37      364.92     29.21 o 
   9  12   7        0.27        0.13     17.53 o 
 -11  13   7      147.81      125.72     27.88 o 
 -10  13   7       66.79       59.19     18.91 o 
  -9  13   7      696.54      688.99     51.27 o 
  -8  13   7     2255.49     2260.84    104.93 o 
  -7  13   7       17.55       26.46     12.75 o 
  -6  13   7      330.16      390.75     40.75 o 
  -5  13   7      123.51      137.49     18.49 o 
  -4  13   7      733.05      743.72     30.36 o 
  -3  13   7        3.92        8.77      8.93 o 
  -2  13   7      328.06      292.17     11.46 o 
  -1  13   7       11.68       10.57      4.40 o 
   0  13   7       58.59       69.65     11.56 o 
   1  13   7     1542.84     1588.31     56.66 o 
   2  13   7     2074.95     2020.85     95.16 o 
   3  13   7       12.96       35.43     16.71 o 
   4  13   7       38.00       22.12      9.19 o 
   5  13   7     1151.15     1185.85     81.14 o 
   6  13   7      873.77      815.17     71.30 o 
   7  13   7        8.97       17.82     23.48 o 
   8  13   7      201.62      174.58     21.47 o 
   9  13   7      523.68      515.93     71.91 o 
 -10  14   7      707.82      664.29     52.85 o 
  -9  14   7      143.15      176.97     35.33 o 
  -8  14   7        1.81       18.40     15.10 o 
  -7  14   7        0.76     1298.89    540.98 o 
  -6  14   7      550.76      578.17     36.78 o 
  -5  14   7       20.53        7.29      9.77 o 
  -4  14   7       51.91       30.63     12.71 o 
  -3  14   7      191.31      196.13     12.66 o 
  -2  14   7      295.70      303.31     16.50 o 
  -1  14   7      115.23      126.39     15.87 o 
   0  14   7      423.14      406.51     24.88 o 
   1  14   7     1152.90     1186.28     51.49 o 
   2  14   7      791.75      856.09     42.63 o 
   3  14   7        1.05       10.19     16.47 o 
   4  14   7      331.91      313.41     41.85 o 
   5  14   7     1154.27     1186.90     82.92 o 
   6  14   7      241.22      282.11     45.32 o 
   7  14   7      214.72      295.02     33.71 o 
   8  14   7        0.28        6.70     19.57 o 
 -10  15   7       69.62       87.92     29.33 o 
  -9  15   7      368.12      347.29     34.63 o 
  -8  15   7        6.13        8.15     11.81 o 
  -7  15   7      119.00      127.04     21.24 o 
  -6  15   7       63.26       99.21     17.26 o 
  -5  15   7      279.05      277.19     24.20 o 
  -4  15   7      217.79      246.96     19.19 o 
  -3  15   7     1869.43     1882.43     71.03 o 
  -2  15   7      460.53      478.73     35.36 o 
  -1  15   7        0.27       -8.24     10.45 o 
   0  15   7       77.79       78.46     12.14 o 
   1  15   7       24.50       25.19     11.94 o 
   2  15   7      115.79      124.34     17.66 o 
   3  15   7      166.65      171.10     32.03 o 
   4  15   7      117.24       97.36     23.93 o 
   5  15   7      387.86      452.31     53.08 o 
   6  15   7      217.59      274.17     47.18 o 
   7  15   7       69.83      104.14     24.09 o 
  -9  16   7      283.15      261.31     49.48 o 
  -8  16   7       66.02       42.25     14.52 o 
  -7  16   7      144.00      146.38     34.53 o 
  -6  16   7        1.80       15.11     18.19 o 
  -5  16   7     1015.11     1015.91     55.92 o 
  -4  16   7       33.30      -20.50     21.06 o 
  -3  16   7      137.51      145.41     22.40 o 
  -2  16   7     1563.48     1416.29     62.16 o 
  -1  16   7       69.86       41.60     33.95 o 
   0  16   7        0.95      -19.57     13.04 o 
   1  16   7        8.94       22.90     26.71 o 
   2  16   7        5.69        7.94     11.59 o 
   3  16   7      265.60      256.33     38.39 o 
   4  16   7       43.68       36.43     16.83 o 
   5  16   7      321.55      381.69     49.63 o 
   6  16   7       59.27       94.79     30.00 o 
   7  16   7        9.44       15.87     19.58 o 
  -8  17   7      182.91      219.21     46.51 o 
  -7  17   7      196.43      259.45     48.06 o 
  -6  17   7      281.93      341.59     49.72 o 
  -5  17   7       88.87      103.15     20.61 o 
  -4  17   7       96.34       67.17     15.75 o 
  -3  17   7     1161.27     1134.36     58.19 o 
  -2  17   7     1286.54     1298.41     61.09 o 
  -1  17   7       10.13      -18.96     12.64 o 
   0  17   7       16.88       16.94     45.51 o 
   1  17   7      379.97      347.32     30.57 o 
   2  17   7       96.53       94.74     42.35 o 
   3  17   7      105.32       81.46     21.29 o 
   4  17   7      662.79      731.53     67.70 o 
   5  17   7        3.19       -0.13     15.71 o 
   6  17   7        8.32       24.49     16.06 o 
  -7  18   7       80.09      212.40     46.72 o 
  -6  18   7      744.56      887.55     77.68 o 
  -5  18   7      267.84      305.58     33.11 o 
  -4  18   7       98.17       80.07     19.54 o 
  -3  18   7       63.00       54.83     15.41 o 
  -2  18   7        8.67        2.41     11.65 o 
  -1  18   7       74.47       61.24     21.16 o 
   0  18   7        3.95       -6.69     34.47 o 
   1  18   7      441.14      443.89     35.93 o 
   2  18   7       18.41        9.98     24.13 o 
   3  18   7       21.10       41.74     22.76 o 
   4  18   7      254.49      239.25     40.82 o 
   5  18   7       69.76       40.03     21.16 o 
  -6  19   7       12.64       18.98     20.18 o 
  -5  19   7        8.62       14.34     18.26 o 
  -4  19   7      212.89      164.38     24.54 o 
  -3  19   7       42.10       18.86     21.70 o 
  -2  19   7       29.95        4.71     15.63 o 
  -1  19   7      276.14      241.03     27.90 o 
   0  19   7        0.70       -2.77     26.87 o 
   1  19   7      236.85      212.51     26.97 o 
   2  19   7      351.25      397.02     49.18 o 
   3  19   7       73.08      109.89     30.32 o 
   4  19   7       32.40       19.85     19.52 o 
  -4  20   7       37.10       -5.50     14.26 o 
  -3  20   7       56.45       24.35     15.71 o 
  -2  20   7       19.04      -14.11     15.14 o 
  -1  20   7        0.12       -2.20     12.98 o 
   0  20   7       54.46       32.48     14.04 o 
   1  20   7       40.56        5.81     16.65 o 
   2  20   7        1.17       20.11     14.16 o 
 -14   0   8       29.79        8.57     35.60 o 
 -13   0   8       28.22       -2.49     28.61 o 
 -12   0   8      770.13      893.41    102.39 o 
 -11   0   8       22.49       26.13     30.11 o 
 -10   0   8      693.02      672.02     82.87 o 
  -9   0   8     3398.73     3351.55    164.99 o 
  -8   0   8     4750.79     4703.05    184.91 o 
  -7   0   8     5848.28     6073.97    198.03 o 
  -6   0   8     1154.32     1051.38     76.12 o 
  -5   0   8     2662.70     2701.01    117.44 o 
  -4   0   8       11.37      101.50     27.83 o 
  -3   0   8    10552.05    11517.81    147.51 o 
  -2   0   8     5478.14     5702.18     74.39 o 
  -1   0   8      106.33       99.98      9.53 o 
   0   0   8       63.65      520.14     84.32 o 
   1   0   8    99272.82   100522.08    993.62 o 
   2   0   8    10104.46    10183.57    152.29 o 
   3   0   8    11434.08    11917.79    175.69 o 
   4   0   8     7758.14     7427.43    150.76 o 
   5   0   8      510.15      550.61     30.79 o 
   6   0   8       29.78       28.92     15.80 o 
   7   0   8       24.55       27.91      6.47 o 
   8   0   8      595.01      637.62     56.99 o 
   9   0   8       59.35       46.45     21.14 o 
  10   0   8      806.52      728.70     68.52 o 
  11   0   8     1480.03     1719.81    112.87 o 
 -14   1   8     1069.10     1086.74     87.68 o 
 -13   1   8        3.21       20.35     26.00 o 
 -12   1   8      721.65      664.88     80.15 o 
 -11   1   8      188.65      271.72     40.85 o 
 -10   1   8      662.30      611.57     54.88 o 
  -9   1   8      598.83      608.20     63.66 o 
  -8   1   8     6972.93     6475.40    153.12 o 
  -7   1   8    21036.97    21654.47    282.01 o 
  -6   1   8     2369.63     2446.13    147.40 o 
  -5   1   8     4052.15     4106.00    127.88 o 
  -4   1   8     2789.60     3217.06     84.38 o 
  -3   1   8      927.50     1036.52     31.56 o 
  -2   1   8      557.95      597.67     16.15 o 
  -1   1   8       90.82       78.38      5.52 o 
   0   1   8      728.09      682.63     19.18 o 
   1   1   8    11375.09    11663.94     76.76 o 
   2   1   8    58222.47    59423.05    688.35 o 
   3   1   8    12975.81    13434.46    162.86 o 
   4   1   8       43.33       37.53     10.83 o 
   5   1   8      335.15      323.73     30.38 o 
   6   1   8      765.61      728.53     21.47 o 
   7   1   8       15.95       12.14      6.78 o 
   8   1   8      443.07      472.61     34.63 o 
   9   1   8       29.29       36.96     13.99 o 
  10   1   8        0.21       -3.27     19.93 o 
  11   1   8      459.10      483.01     43.20 o 
 -14   2   8       18.14        8.87     46.97 o 
 -13   2   8       19.22       27.23     26.65 o 
 -12   2   8     1815.89     1676.36     99.15 o 
 -11   2   8        7.25       16.79     17.74 o 
 -10   2   8     1340.36     1315.59     79.18 o 
  -9   2   8     1998.58     1918.86     88.53 o 
  -8   2   8     1556.36     1510.89     74.19 o 
  -7   2   8     1910.03     1758.14     76.76 o 
  -6   2   8      974.74     1210.24     59.94 o 
  -5   2   8       36.45       14.83     41.30 o 
  -4   2   8     1067.64     1289.29     38.26 o 
  -3   2   8      658.69      756.03     26.91 o 
  -2   2   8     2000.04     2235.04     30.83 o 
  -1   2   8      474.22      501.59     13.84 o 
   0   2   8    13409.96    13391.79    103.74 o 
   1   2   8    19345.41    20252.88    110.46 o 
   2   2   8     2663.13     2764.72     44.10 o 
   3   2   8       15.26       21.80     10.46 o 
   4   2   8      140.67      164.72     16.49 o 
   5   2   8        0.41        3.85      8.56 o 
   6   2   8      397.50      386.01     29.19 o 
   7   2   8      200.28      188.89     15.03 o 
   8   2   8      634.27      651.29     40.61 o 
   9   2   8     1018.86     1023.44     62.20 o 
  10   2   8     1296.77     1350.38     65.48 o 
  11   2   8      475.38      370.23     38.14 o 
 -13   3   8       99.61       56.27     80.73 o 
 -12   3   8      343.31      398.51     49.58 o 
 -11   3   8       56.50       82.01     46.60 o 
 -10   3   8       36.73       41.16     42.58 o 
  -9   3   8      135.90       66.58     43.74 o 
  -8   3   8      153.48      132.95     35.42 o 
  -7   3   8     9949.81    10466.54    311.75 o 
  -6   3   8    13968.38    14787.55    204.91 o 
  -5   3   8    10078.60    10848.17    165.87 o 
  -4   3   8      196.21      190.01     15.07 o 
  -3   3   8       33.38       58.63      6.40 o 
  -2   3   8       86.62       33.36      3.92 o 
  -1   3   8       78.20       97.88      6.84 o 
   0   3   8     3520.20     3460.60     39.25 o 
   1   3   8    32780.43    34685.81    222.73 o 
   2   3   8      450.58      508.99     18.79 o 
   3   3   8     8609.77     8361.72     68.75 o 
   4   3   8     6217.34     6065.28    122.71 o 
   5   3   8       40.58       58.68     12.09 o 
   6   3   8      969.06     1053.52     45.47 o 
   7   3   8      755.28      785.68     41.52 o 
   8   3   8      840.32      772.89     31.25 o 
   9   3   8        0.29       -7.06     17.71 o 
  10   3   8      455.40      421.27     38.23 o 
  11   3   8      199.31      219.78     30.15 o 
 -13   4   8       55.53       39.48     54.79 o 
 -12   4   8      621.24      671.33     65.04 o 
 -11   4   8     2673.08     2586.09     87.25 o 
 -10   4   8      331.83      351.45     50.63 o 
  -9   4   8      102.03       83.05     31.42 o 
  -8   4   8     2331.07     2375.07     94.28 o 
  -7   4   8     5850.89     5595.01    134.40 o 
  -6   4   8      134.13      169.38     30.14 o 
  -5   4   8    13864.69    14720.55    192.47 o 
  -4   4   8     5223.64     5173.75     87.49 o 
  -3   4   8       21.48       30.93      5.39 o 
  -2   4   8     2064.61     1721.19     24.25 o 
  -1   4   8     3112.74     2623.41     31.97 o 
   0   4   8      945.97      810.94     17.96 o 
   1   4   8     1491.71     1709.22     37.99 o 
   2   4   8      205.20      271.21     11.06 o 
   3   4   8     8169.08     7881.65    100.40 o 
   4   4   8       35.79       46.93      5.98 o 
   5   4   8     4124.53     4021.82    169.02 o 
   6   4   8     1759.68     1770.36     59.11 o 
   7   4   8       46.04       64.72     13.57 o 
   8   4   8     1598.30     1545.74     63.86 o 
   9   4   8      301.06      344.30     33.21 o 
  10   4   8       29.71       15.61     12.93 o 
  11   4   8       24.83        4.35     12.74 o 
 -13   5   8      176.93      171.12     26.35 o 
 -12   5   8     3339.21     3424.09    106.15 o 
 -11   5   8       31.44       43.99     18.15 o 
 -10   5   8     1823.37     1852.55     94.36 o 
  -9   5   8     1490.90     1495.85     59.71 o 
  -8   5   8      683.46      782.02     47.32 o 
  -7   5   8      296.12      249.36     22.47 o 
  -6   5   8     1280.53     1227.98     57.86 o 
  -5   5   8     7965.97     8249.78    143.86 o 
  -4   5   8     2453.53     2390.09     49.13 o 
  -3   5   8      755.46      910.23     24.04 o 
  -2   5   8    13677.78    12861.92     78.53 o 
  -1   5   8      347.89      346.25      9.30 o 
   0   5   8       20.12        8.93      2.23 o 
   1   5   8     1783.10     2114.90     22.04 o 
   2   5   8       46.43       52.24      4.70 o 
   3   5   8      399.23      394.75     13.29 o 
   4   5   8    11398.94    10900.12    170.32 o 
   5   5   8     1814.84     1840.70     55.63 o 
   6   5   8     3706.76     3740.86     86.04 o 
   7   5   8     1521.86     1475.25     48.08 o 
   8   5   8     1465.96     1532.99     47.79 o 
   9   5   8       52.41       57.47     17.18 o 
  10   5   8      114.39       92.70     19.76 o 
  11   5   8       35.75       22.13     14.56 o 
 -13   6   8        3.27       -7.93     37.33 o 
 -12   6   8      153.28      195.95     39.83 o 
 -11   6   8     2682.05     2726.55     90.37 o 
 -10   6   8      253.68      274.57     34.85 o 
  -9   6   8      419.54      401.63     31.87 o 
  -8   6   8      126.08      157.89     20.98 o 
  -7   6   8      654.30      728.20     37.43 o 
  -6   6   8     1178.81     1249.18     44.81 o 
  -5   6   8     6791.82     6935.12    125.50 o 
  -4   6   8     5438.60     5359.16     69.43 o 
  -3   6   8      372.41      374.83     15.30 o 
  -2   6   8      187.51      207.42      8.12 o 
  -1   6   8     7810.11     7874.67    100.77 o 
   0   6   8     2944.46     2815.84     40.91 o 
   1   6   8      211.07      165.98      8.83 o 
   2   6   8      374.30      361.59     12.02 o 
   3   6   8     1840.76     1805.24     46.32 o 
   4   6   8       35.63       53.23     10.32 o 
   5   6   8     5151.01     5221.45     93.55 o 
   6   6   8      459.85      541.98     34.07 o 
   7   6   8      198.29      193.14     23.73 o 
   8   6   8     1285.49     1226.07     53.65 o 
   9   6   8       29.10       32.23     12.09 o 
  10   6   8      271.67      265.20     31.25 o 
  11   6   8       88.09       69.67     19.48 o 
 -13   7   8       10.40       57.50     23.65 o 
 -12   7   8       95.12      120.51     24.37 o 
 -11   7   8       86.20       94.48     33.79 o 
 -10   7   8        1.30       27.40     13.38 o 
  -9   7   8       56.22       65.64     17.58 o 
  -8   7   8      981.52     1007.70     46.11 o 
  -7   7   8      166.97      156.77     23.90 o 
  -6   7   8     1163.35     1246.07     48.13 o 
  -5   7   8      308.19      293.85     20.50 o 
  -4   7   8        1.48        0.40      4.54 o 
  -3   7   8     1160.73     1186.52     28.88 o 
  -2   7   8      905.71      903.55     48.74 o 
  -1   7   8     4665.35     4535.68     91.53 o 
   0   7   8      484.97      432.48     25.74 o 
   1   7   8      196.33      174.96     13.26 o 
   2   7   8      156.43      202.73     10.93 o 
   3   7   8     1114.72     1082.81     26.90 o 
   4   7   8      122.69       92.91     20.01 o 
   5   7   8      298.48      331.13     25.57 o 
   6   7   8      104.13       97.43     16.25 o 
   7   7   8        1.07        2.83     12.45 o 
   8   7   8      174.07      198.75     20.65 o 
   9   7   8     2214.49     2085.46     73.04 o 
  10   7   8       79.43       86.60     20.33 o 
 -13   8   8      357.10      406.24     40.73 o 
 -12   8   8      653.20      673.44     48.42 o 
 -11   8   8       33.84       66.30     28.95 o 
 -10   8   8      210.93      290.22     36.58 o 
  -9   8   8      940.44      997.52     59.15 o 
  -8   8   8       42.46       61.24     24.21 o 
  -7   8   8       42.19       63.22     12.33 o 
  -6   8   8      421.58      406.86     25.79 o 
  -5   8   8      464.02      454.55     21.30 o 
  -4   8   8       64.48       70.98      6.86 o 
  -3   8   8       14.13        5.79      7.08 o 
  -2   8   8       62.24       59.32      8.35 o 
  -1   8   8       15.87       28.58      9.51 o 
   0   8   8     2651.95     2616.64     97.12 o 
   1   8   8     1108.86      986.09     43.72 o 
   2   8   8      596.72      609.74     21.37 o 
   3   8   8      631.04      629.84     57.64 o 
   4   8   8        1.67        1.32      7.07 o 
   5   8   8       13.56       30.67     17.40 o 
   6   8   8      245.94      231.11     24.36 o 
   7   8   8     1275.79     1184.61     53.42 o 
   8   8   8      221.61      237.27     21.04 o 
   9   8   8        3.48       32.45     15.59 o 
  10   8   8      389.12      331.76     52.41 o 
 -12   9   8      449.54      494.20     42.59 o 
 -11   9   8      150.45      137.42     28.02 o 
 -10   9   8      974.42     1053.37     64.83 o 
  -9   9   8      366.76      379.05     38.34 o 
  -8   9   8      197.62      171.94     24.11 o 
  -7   9   8       20.83       30.37     11.38 o 
  -6   9   8      721.63      719.94     34.67 o 
  -5   9   8       59.74       60.77      8.17 o 
  -4   9   8      715.34      689.15     20.43 o 
  -3   9   8       32.71       26.06      3.92 o 
  -2   9   8      738.13      714.01     24.88 o 
  -1   9   8       30.92       28.35      9.26 o 
   0   9   8     2607.85     2619.46     98.63 o 
   1   9   8       69.45       57.62     12.69 o 
   2   9   8     1858.20     1773.76     68.68 o 
   3   9   8        9.90       38.20      7.86 o 
   4   9   8     2047.02     1974.24    138.35 o 
   5   9   8        0.58       16.76     20.58 o 
   6   9   8     1115.93     1120.31     78.98 o 
   7   9   8       14.75       69.70     29.44 o 
   8   9   8      405.91      384.75     36.55 o 
   9   9   8     3619.38     3496.23    117.87 o 
  10   9   8      705.91      732.87     75.30 o 
 -12  10   8       15.67       24.02     13.16 o 
 -11  10   8      650.75      577.60     51.28 o 
 -10  10   8      459.13      479.87     44.73 o 
  -9  10   8      744.60      752.32     52.10 o 
  -8  10   8       17.81       14.89     13.08 o 
  -7  10   8     1816.13     1853.60     71.47 o 
  -6  10   8      165.96      149.10     19.18 o 
  -5  10   8      187.33      200.85     13.45 o 
  -4  10   8      678.70      671.37     25.29 o 
  -3  10   8       48.59       49.93     10.25 o 
  -2  10   8      186.54      177.58     12.16 o 
  -1  10   8     2642.50     2660.98     73.61 o 
   0  10   8     1754.77     1659.36     82.91 o 
   1  10   8     3230.71     3009.20    109.47 o 
   2  10   8       61.85       36.96      4.53 o 
   3  10   8     4697.14     4413.94    120.18 o 
   4  10   8      601.17      562.84     30.35 o 
   5  10   8     3147.63     2894.60    123.76 o 
   6  10   8        0.16       26.66     17.30 o 
   7  10   8      184.35      209.37     38.17 o 
   8  10   8      178.10      203.77     22.71 o 
   9  10   8        3.12       12.28     13.15 o 
 -12  11   8      351.85      293.64     39.94 o 
 -11  11   8       99.40      112.63     31.07 o 
 -10  11   8      192.08      169.55     27.92 o 
  -9  11   8       44.63       59.39     27.86 o 
  -8  11   8      407.72      428.58     39.11 o 
  -7  11   8       49.35       41.78     18.44 o 
  -6  11   8     1239.48     1329.93    121.69 o 
  -5  11   8       22.34       29.09      6.84 o 
  -4  11   8      661.68      654.38     34.56 o 
  -3  11   8      104.07      115.61     10.65 o 
  -2  11   8      159.82      132.23     20.57 o 
  -1  11   8      153.37      190.78     21.40 o 
   0  11   8       69.91       44.75     18.68 o 
   1  11   8       76.54       59.07     21.12 o 
   2  11   8      909.32      990.84     46.85 o 
   3  11   8      699.19      644.68     55.09 o 
   4  11   8     2660.13     2483.86     78.91 o 
   5  11   8      128.38      101.83     27.87 o 
   6  11   8        3.44       11.85     17.86 o 
   7  11   8      801.23      789.42     73.16 o 
   8  11   8      726.99      713.34     40.03 o 
   9  11   8        4.92        4.58     12.33 o 
 -11  12   8     1163.44     1246.81     75.36 o 
 -10  12   8       24.30        7.87     12.91 o 
  -9  12   8        7.65        3.96     13.98 o 
  -8  12   8      226.57      223.25     29.87 o 
  -7  12   8      232.73      219.97     25.43 o 
  -6  12   8       89.40       97.48     19.38 o 
  -5  12   8      107.71      115.33     25.49 o 
  -4  12   8       91.71      118.52     12.19 o 
  -3  12   8       48.95       36.76      5.06 o 
  -2  12   8     1860.27     1767.82     62.60 o 
  -1  12   8     1082.00     1117.77     49.86 o 
   0  12   8      117.91      250.73     26.32 o 
   1  12   8       92.27      144.39     28.88 o 
   2  12   8     1128.38     1155.12     73.12 o 
   3  12   8      180.28      164.06     32.06 o 
   4  12   8       12.87       27.09     10.50 o 
   5  12   8      724.87      703.08     44.66 o 
   6  12   8      117.08      102.93     29.16 o 
   7  12   8        3.36       39.79     26.39 o 
   8  12   8       76.92      128.22     43.84 o 
   9  12   8       24.00       16.67     20.71 o 
 -11  13   8       12.92       32.66     17.25 o 
 -10  13   8        5.40      -23.30     17.10 o 
  -9  13   8      293.31      276.01     33.32 o 
  -8  13   8      487.88      537.51     40.51 o 
  -7  13   8      311.10      330.77     37.75 o 
  -6  13   8      405.20      388.48     32.06 o 
  -5  13   8        1.02       14.76     12.23 o 
  -4  13   8      177.45      200.57     15.56 o 
  -3  13   8       56.28       60.11      7.35 o 
  -2  13   8      188.31      177.43     12.15 o 
  -1  13   8       24.96       22.78      9.89 o 
   0  13   8     1130.53     1193.37     52.79 o 
   1  13   8       17.74       21.03     18.01 o 
   2  13   8     1620.35     1759.31     91.29 o 
   3  13   8       17.01       17.81     16.78 o 
   4  13   8       13.44      -22.16     18.78 o 
   5  13   8      279.09      289.25     43.18 o 
   6  13   8      231.55      272.76     43.92 o 
   7  13   8      144.91      165.83     38.92 o 
   8  13   8      100.00      146.06     27.03 o 
 -10  14   8       93.95       85.26     23.22 o 
  -9  14   8      909.52      891.20     54.11 o 
  -8  14   8      796.27      751.41     47.51 o 
  -7  14   8       80.97       90.87     17.87 o 
  -6  14   8        1.78       -3.41      8.83 o 
  -5  14   8      650.46      676.01     30.43 o 
  -4  14   8      237.69      249.81     17.23 o 
  -3  14   8     2755.68     2937.67    123.56 o 
  -2  14   8      581.78      584.95     55.58 o 
  -1  14   8       73.36       50.81     13.59 o 
   0  14   8        1.34      -14.50      9.67 o 
   1  14   8     2364.05     2337.50    108.04 o 
   2  14   8       18.31       33.06     18.60 o 
   3  14   8     1207.99     1146.09     77.65 o 
   4  14   8      140.49      141.88     31.76 o 
   5  14   8      121.64      100.57     29.25 o 
   6  14   8      108.83      176.42     38.22 o 
   7  14   8      913.04      930.22     57.99 o 
   8  14   8      110.06      149.55     27.75 o 
  -9  15   8       91.96       82.79     20.04 o 
  -8  15   8      740.33      693.13     46.65 o 
  -7  15   8      343.21      323.53     30.97 o 
  -6  15   8       15.30       15.85     10.00 o 
  -5  15   8      504.40      448.05     52.43 o 
  -4  15   8     1708.00     1780.58    101.41 o 
  -3  15   8       44.17       66.76     25.08 o 
  -2  15   8      848.62      821.02     66.17 o 
  -1  15   8      219.89      214.99     36.97 o 
   0  15   8      744.98      760.19     43.33 o 
   1  15   8      108.05       81.18     24.59 o 
   2  15   8     2746.31     2723.91    119.17 o 
   3  15   8      622.26      669.27     60.49 o 
   4  15   8      116.85       92.14     23.50 o 
   5  15   8      344.96      375.13     51.57 o 
   6  15   8     1378.42     1408.27     97.66 o 
   7  15   8        6.07       42.62     18.61 o 
  -9  16   8      992.38     1178.65     98.31 o 
  -7  16   8      132.46       86.23     29.49 o 
  -6  16   8        2.20        1.93     15.80 o 
  -5  16   8       20.61       15.80     18.61 o 
  -4  16   8       93.42      104.91     29.22 o 
  -3  16   8     2992.81     2990.26    129.95 o 
  -2  16   8      395.12      380.10     46.75 o 
  -1  16   8      143.02      157.09     31.15 o 
   0  16   8      279.77      296.82     41.09 o 
   1  16   8     1605.17     1553.30     92.99 o 
   2  16   8      133.86      152.48     30.90 o 
   3  16   8      444.24      365.96     49.25 o 
   4  16   8      304.45      338.99     46.41 o 
   5  16   8       43.95       51.88     24.97 o 
   6  16   8      193.79      219.03     42.57 o 
  -8  17   8     2326.09     2171.09    130.96 o 
  -7  17   8      116.52      186.62     39.16 o 
  -6  17   8       15.79       19.84     17.55 o 
  -5  17   8      101.56      152.59     33.47 o 
  -4  17   8       71.43       65.38     24.52 o 
  -3  17   8      173.71      193.50     36.32 o 
  -2  17   8      248.97      280.30     42.71 o 
  -1  17   8       90.96       71.21     22.07 o 
   0  17   8        0.02        4.36     15.08 o 
   1  17   8       61.55      103.93     28.96 o 
   2  17   8     1163.97     1203.81     83.15 o 
   3  17   8      117.26       70.56     22.62 o 
   4  17   8       53.98       72.75     26.54 o 
   5  17   8      237.11      268.99     46.10 o 
  -7  18   8       29.12       50.70     26.68 o 
  -6  18   8      553.76      545.77     62.63 o 
  -5  18   8      233.84      193.12     38.23 o 
  -4  18   8      268.27      286.55     44.68 o 
  -3  18   8       14.19       10.22     15.74 o 
  -2  18   8      294.63      323.91     46.65 o 
  -1  18   8      869.86      856.62     71.12 o 
   0  18   8        6.32        0.82     17.48 o 
   1  18   8      216.51      211.19     38.60 o 
   2  18   8        2.10       37.59     22.06 o 
   3  18   8        4.57      -24.23     20.70 o 
   4  18   8        3.85       32.65     21.18 o 
  -5  19   8      173.30      227.62     41.02 o 
  -4  19   8       82.27       86.85     26.46 o 
  -3  19   8       19.94       15.70     16.77 o 
  -2  19   8      294.68      203.21     37.91 o 
  -1  19   8        5.71       -4.08     15.99 o 
   0  19   8      536.77      547.92     60.76 o 
   1  19   8       86.26      120.69     32.12 o 
   2  19   8      243.07      271.78     44.59 o 
   3  19   8      439.53      498.94     57.80 o 
  -3  20   8       12.04      -17.02     20.59 o 
  -2  20   8       75.99       27.39     19.10 o 
  -1  20   8     1059.44     1094.31     82.96 o 
   0  20   8      176.39      222.19     39.98 o 
   1  20   8       99.82       91.74     27.45 o 
 -14   1   9      311.08      322.06     49.20 o 
 -13   1   9       78.45       85.13     25.79 o 
 -12   1   9        8.02       14.84     24.79 o 
 -11   1   9        1.52       -7.95     19.43 o 
 -10   1   9        0.28       -0.63     22.59 o 
  -9   1   9     3652.82     3501.51    121.41 o 
  -8   1   9      629.04      656.48     49.12 o 
  -7   1   9     1315.01     1352.71     67.89 o 
  -6   1   9     5865.83     5958.40    132.70 o 
  -5   1   9       13.61        6.46     11.18 o 
  -4   1   9      113.61      154.70     24.98 o 
  -3   1   9      310.24      236.66     16.62 o 
  -2   1   9      351.25      403.17     17.27 o 
  -1   1   9     6628.71     6673.75     50.39 o 
   0   1   9      219.38      178.91      9.03 o 
   1   1   9      269.39      181.83     12.70 o 
   2   1   9     9553.53     9746.74    108.27 o 
   3   1   9     1369.16     1409.61     44.48 o 
   4   1   9      771.73      740.91     34.72 o 
   5   1   9       14.79       -5.07     10.01 o 
   6   1   9      389.78      399.56     27.84 o 
   7   1   9        9.14        7.86      8.95 o 
   8   1   9       95.60       81.24     26.59 o 
   9   1   9      101.38       97.37     19.52 o 
  10   1   9      204.71      217.70     28.46 o 
  11   1   9        8.76       51.20     20.13 o 
 -14   2   9      421.62      335.28     65.49 o 
 -13   2   9      186.82      201.36     37.25 o 
 -12   2   9     1922.11     1859.53    104.10 o 
 -11   2   9      460.24      446.06     49.95 o 
 -10   2   9      101.15       95.82     34.95 o 
  -9   2   9     1888.85     1876.18     88.29 o 
  -8   2   9     1729.81     1579.87     76.61 o 
  -7   2   9    11725.15    12457.66    202.95 o 
  -6   2   9     1216.13     1026.02    102.16 o 
  -5   2   9      600.95      578.84     40.15 o 
  -4   2   9       86.40      114.33     12.93 o 
  -3   2   9      458.34      427.24     22.42 o 
  -2   2   9     1022.76      953.46     25.91 o 
  -1   2   9      923.06     1242.77     26.96 o 
   0   2   9       47.08       32.17      7.33 o 
   1   2   9    18568.26    19354.62    122.21 o 
   2   2   9      274.89      196.86     17.47 o 
   3   2   9     4755.77     4756.12     80.86 o 
   4   2   9     3649.33     3568.32     59.45 o 
   5   2   9      291.05      277.29     22.83 o 
   6   2   9      139.39      161.93      8.67 o 
   7   2   9      271.49      286.14     26.48 o 
   8   2   9     1044.33     1118.49     53.30 o 
   9   2   9       51.49       34.16     14.14 o 
  10   2   9        0.74        6.37     15.76 o 
  11   2   9      801.65      759.31     53.69 o 
 -13   3   9      287.31      270.46     43.36 o 
 -12   3   9     1082.31     1110.73     81.53 o 
 -11   3   9      439.62      453.80     50.97 o 
 -10   3   9      294.31      277.14     66.38 o 
  -9   3   9        0.83      -24.56     53.12 o 
  -8   3   9     3692.00     3619.19    117.44 o 
  -7   3   9     2799.36     2980.97    100.46 o 
  -6   3   9      537.85      596.71     42.84 o 
  -5   3   9     1047.09      883.18    102.48 o 
  -4   3   9       12.47        3.49     10.40 o 
  -3   3   9     1672.93     1821.50     49.20 o 
  -2   3   9     2704.75     2682.71     42.37 o 
  -1   3   9     7168.94     7611.38     64.65 o 
   0   3   9    10753.50    11229.34    106.06 o 
   1   3   9     2294.92     2458.83    100.03 o 
   2   3   9      654.76      574.46     21.28 o 
   3   3   9      323.84      313.46     22.01 o 
   4   3   9      809.26      765.81     33.69 o 
   5   3   9     2233.58     2208.51     61.61 o 
   6   3   9     1607.64     1716.91     59.18 o 
   7   3   9      553.21      516.09     35.89 o 
   8   3   9     1059.88     1037.33     68.15 o 
   9   3   9       11.39       95.21     34.61 o 
  10   3   9      465.85      424.06     39.14 o 
  11   3   9        6.84       37.72     18.66 o 
 -13   4   9     1024.27     1010.76    101.93 o 
 -12   4   9     4121.01     4011.18    191.78 o 
 -11   4   9       27.70       32.43     43.07 o 
 -10   4   9      637.85      627.50     57.11 o 
  -9   4   9     1527.10     1589.03     93.54 o 
  -8   4   9      147.52      178.42     29.12 o 
  -7   4   9       50.85       62.31     19.18 o 
  -6   4   9       69.82       66.77     15.68 o 
  -5   4   9      389.06      321.45     36.23 o 
  -4   4   9        0.22        3.22      7.10 o 
  -3   4   9    15464.69    15636.67    103.18 o 
  -2   4   9    12749.42    12698.77    111.18 o 
  -1   4   9      535.91      615.66     17.66 o 
   0   4   9     2845.25     2727.50     35.87 o 
   1   4   9    15853.38    17413.87     96.13 o 
   2   4   9      201.01      189.42     11.91 o 
   3   4   9      843.02      787.05     24.95 o 
   4   4   9     4381.57     4143.00    106.79 o 
   5   4   9        2.07       23.82     10.55 o 
   6   4   9      180.64      225.98     23.31 o 
   7   4   9      291.81      331.30     63.23 o 
   8   4   9       18.39       35.50     12.06 o 
   9   4   9       27.81       19.34     11.43 o 
  10   4   9      384.19      370.70     36.25 o 
 -13   5   9       50.11       79.48     70.73 o 
 -12   5   9        4.91      -13.70     18.78 o 
 -11   5   9      233.56      263.13     42.67 o 
 -10   5   9      250.45      310.26     43.99 o 
  -9   5   9      114.00      179.72     33.02 o 
  -8   5   9      498.13      482.44     44.18 o 
  -7   5   9       34.98       57.84     19.19 o 
  -6   5   9       27.24       31.86     14.06 o 
  -5   5   9       56.87       42.62     11.74 o 
  -4   5   9       63.82       54.62      8.41 o 
  -3   5   9      138.20      186.01     13.51 o 
  -2   5   9      295.71      274.77     10.71 o 
  -1   5   9     4756.21     4832.68     48.98 o 
   0   5   9     1693.07     1798.08     25.02 o 
   1   5   9     1583.23     1739.06     62.99 o 
   2   5   9     1555.36     1586.30     55.57 o 
   3   5   9      747.66      747.34     19.37 o 
   4   5   9      204.52      193.85     10.91 o 
   5   5   9     1427.54     1439.01     90.31 o 
   6   5   9     2438.61     2450.43     71.41 o 
   7   5   9      123.50      167.94     18.72 o 
   8   5   9      748.69      734.68     33.44 o 
   9   5   9       12.13       -0.18     13.12 o 
  10   5   9       41.96       40.69     17.34 o 
 -13   6   9      414.88      471.07     59.30 o 
 -12   6   9       35.99       62.19     30.38 o 
 -11   6   9     2192.51     2213.29     82.27 o 
 -10   6   9     3596.76     3700.40    100.70 o 
  -9   6   9        0.49       27.50     14.11 o 
  -8   6   9      217.54      212.86     22.67 o 
  -7   6   9      194.68      226.93     21.93 o 
  -6   6   9     1194.08     1405.92     65.14 o 
  -5   6   9      283.84      265.89     27.07 o 
  -4   6   9    10189.99     9774.56     95.83 o 
  -3   6   9      924.15      944.65     27.35 o 
  -2   6   9     1670.25     1501.95     26.73 o 
  -1   6   9    18694.70    17575.14    182.82 o 
   0   6   9       55.34      128.41     17.68 o 
   1   6   9       13.08        6.72      2.71 o 
   2   6   9      195.21      213.53     12.25 o 
   3   6   9      598.71      648.45     37.98 o 
   4   6   9       28.74       19.11      7.17 o 
   5   6   9     4394.52     4469.91     87.49 o 
   6   6   9     8923.45     9150.76    135.91 o 
   7   6   9        5.22        7.82     11.46 o 
   8   6   9       37.47       49.41     20.15 o 
   9   6   9      510.90      719.39     47.20 o 
  10   6   9      369.37      363.57     37.35 o 
 -13   7   9      710.56      755.83     54.36 o 
 -12   7   9      612.08      631.32     47.77 o 
 -11   7   9      941.06      975.40     55.48 o 
 -10   7   9     2325.84     2327.12     80.45 o 
  -9   7   9     2492.27     2546.77     79.04 o 
  -8   7   9       30.05       42.73     19.81 o 
  -7   7   9      462.41      517.67     32.32 o 
  -6   7   9      167.15      199.60     19.19 o 
  -5   7   9     4924.65     5063.74    150.81 o 
  -4   7   9       89.91       93.66      9.83 o 
  -3   7   9     1596.00     1408.61     38.41 o 
  -2   7   9     3533.06     3525.47     57.72 o 
  -1   7   9       14.48       32.43      7.09 o 
   0   7   9     8941.30     8678.91    169.98 o 
   1   7   9     1257.57     1192.85     24.60 o 
   2   7   9       30.86       24.21      4.51 o 
   3   7   9      582.38      526.24     26.31 o 
   4   7   9     2617.94     2479.56     59.49 o 
   5   7   9     4017.33     3959.58     83.15 o 
   6   7   9      607.80      624.64     50.64 o 
   7   7   9      223.49      214.19     42.44 o 
   8   7   9       30.69       48.45     11.97 o 
   9   7   9      327.23      305.48     32.26 o 
  10   7   9      753.70      705.24     49.85 o 
 -13   8   9       33.04       35.78     23.24 o 
 -12   8   9        3.56       15.93     15.95 o 
 -11   8   9     2644.77     2713.57     91.31 o 
 -10   8   9     4063.70     4079.31    106.07 o 
  -9   8   9       64.36       54.83     18.81 o 
  -8   8   9      234.30      269.70     25.30 o 
  -7   8   9      478.51      480.14     34.75 o 
  -6   8   9        3.86       -1.12      8.90 o 
  -5   8   9     1346.32     1373.40     46.65 o 
  -4   8   9      660.30      696.57     37.48 o 
  -3   8   9       64.82       60.65      7.52 o 
  -2   8   9       41.48       47.17     11.86 o 
  -1   8   9     5975.99     6136.10    113.78 o 
   0   8   9     4801.70     4799.50    134.52 o 
   1   8   9      327.50      292.09     21.94 o 
   2   8   9      173.95      156.95     14.74 o 
   3   8   9      443.76      407.99     47.67 o 
   4   8   9        1.70       29.15      7.19 o 
   5   8   9     4100.65     3866.92    101.52 o 
   6   8   9     2015.94     2039.40     66.91 o 
   7   8   9       25.48       24.54     13.54 o 
   8   8   9       32.40       29.78     10.68 o 
   9   8   9       54.96       57.36     34.67 o 
  10   8   9      971.75      849.59     81.14 o 
 -12   9   9      236.87      384.07     67.79 o 
 -11   9   9        0.11       18.22     24.62 o 
 -10   9   9     1797.97     1828.22     71.27 o 
  -9   9   9     5863.19     5919.57    202.01 o 
  -8   9   9      729.49      757.11     41.49 o 
  -7   9   9      416.61      451.69     29.94 o 
  -6   9   9     1744.99     2430.91    147.65 o 
  -5   9   9      398.62      352.88     17.04 o 
  -4   9   9       47.29       59.08      7.70 o 
  -3   9   9       14.70        7.77      3.46 o 
  -2   9   9       91.55      102.96     16.21 o 
  -1   9   9      278.35      278.45     43.72 o 
   0   9   9     4365.40     4267.94    131.50 o 
   1   9   9     9458.10     9098.36    139.53 o 
   2   9   9      566.93      585.55     19.19 o 
   3   9   9     1244.85     1196.18    119.45 o 
   4   9   9     5448.30     5296.90    157.86 o 
   5   9   9     1585.14     1566.93     90.76 o 
   6   9   9       10.86        6.41     15.82 o 
   7   9   9      586.98      561.55     61.00 o 
   8   9   9       32.07       35.78     16.88 o 
   9   9   9        0.40        7.10     11.48 o 
 -12  10   9      331.12      365.12     37.31 o 
 -11  10   9      963.60      984.12     55.73 o 
 -10  10   9      313.35      337.21     32.59 o 
  -9  10   9        9.26       10.97     26.89 o 
  -8  10   9        2.70       -1.06     11.84 o 
  -7  10   9      230.38      214.37     26.59 o 
  -6  10   9       48.57       70.95     12.85 o 
  -5  10   9      719.74      773.45     41.18 o 
  -4  10   9       26.31       23.60      6.83 o 
  -3  10   9      280.40      280.10     11.82 o 
  -2  10   9     1096.32     1009.97     47.24 o 
  -1  10   9     2321.04     2383.67     73.63 o 
   0  10   9      183.31      163.92     28.50 o 
   1  10   9       98.83      106.02     24.93 o 
   2  10   9       42.56       38.75      7.90 o 
   3  10   9       18.09       29.13      7.11 o 
   4  10   9       64.26       47.44     13.10 o 
   5  10   9      172.28      190.45     36.53 o 
   6  10   9      260.53      241.99     40.05 o 
   7  10   9       69.84       48.12     27.03 o 
   8  10   9      100.96       86.63     22.93 o 
   9  10   9      220.76      204.24     27.12 o 
 -12  11   9       18.70       33.18     16.69 o 
 -11  11   9      359.75      364.62     35.75 o 
 -10  11   9      457.97      504.86     38.70 o 
  -9  11   9      103.05      109.90     18.93 o 
  -8  11   9     1984.69     2109.85     68.67 o 
  -7  11   9     4166.18     4426.00     91.29 o 
  -6  11   9       14.87       29.12     11.59 o 
  -5  11   9      975.09     1002.04     36.00 o 
  -4  11   9     3563.74     3362.70     44.52 o 
  -3  11   9      285.63      248.56     18.38 o 
  -2  11   9       58.88       81.28     15.38 o 
  -1  11   9     6463.64     6312.75    121.01 o 
   0  11   9     2096.50     2139.81    139.12 o 
   1  11   9     1474.36     1412.14     79.51 o 
   2  11   9    11477.24    11498.93    163.77 o 
   3  11   9     3144.72     3186.94     88.63 o 
   4  11   9      389.07      348.65     37.87 o 
   5  11   9      901.15      869.85     70.44 o 
   6  11   9        9.44       27.28     20.13 o 
   7  11   9       62.18      112.85     31.87 o 
   8  11   9      351.71      385.31     36.73 o 
   9  11   9      175.94      174.49     26.88 o 
 -11  12   9       22.55       73.22     24.42 o 
 -10  12   9      206.76      270.35     41.63 o 
  -9  12   9      235.09      822.89    105.26 o 
  -8  12   9     1160.21     1245.14     61.12 o 
  -7  12   9      670.39      713.47     36.30 o 
  -6  12   9       87.46      264.63     26.44 o 
  -5  12   9      684.65      711.86     30.74 o 
  -4  12   9      174.35      149.12     13.11 o 
  -3  12   9      148.81      239.09     50.96 o 
  -2  12   9      968.72     1018.91     48.50 o 
  -1  12   9       39.41       78.59     26.90 o 
   0  12   9     2764.15     2863.65     84.75 o 
   1  12   9     3091.73     3211.16    122.46 o 
   2  12   9      815.42      856.87     65.29 o 
   3  12   9     1156.14     1206.08     55.00 o 
   4  12   9      180.91      191.67     28.42 o 
   5  12   9       23.69       26.03     13.32 o 
   6  12   9       66.68       21.69     16.09 o 
   7  12   9      282.44      400.47     54.87 o 
   8  12   9     1130.94     1148.95     63.24 o 
 -11  13   9      630.70      712.11     58.46 o 
 -10  13   9        2.94       -7.20     15.77 o 
  -9  13   9       14.67        9.86     13.48 o 
  -8  13   9     1860.44     1934.55     63.09 o 
  -7  13   9     1306.02     1501.03     70.52 o 
  -6  13   9       72.59       75.57     13.17 o 
  -5  13   9       38.79       48.39     11.66 o 
  -4  13   9     1204.84     1247.48     35.66 o 
  -3  13   9      196.58      189.91     34.18 o 
  -2  13   9     1993.29     1931.19     98.75 o 
  -1  13   9     1751.99     1733.52     65.15 o 
   0  13   9      401.03      431.24     34.11 o 
   1  13   9      245.67      190.37     33.83 o 
   2  13   9     2224.96     2218.13    106.26 o 
   3  13   9     3007.58     3089.41    126.17 o 
   4  13   9      211.87      216.55     36.88 o 
   5  13   9       15.74       -5.80     16.69 o 
   6  13   9      165.95      192.39     37.94 o 
   7  13   9       41.56       78.90     29.85 o 
   8  13   9      535.09      523.63     44.67 o 
 -10  14   9        0.19       17.06     26.44 o 
  -9  14   9      218.28      275.21     26.64 o 
  -8  14   9        0.34       32.93     15.52 o 
  -7  14   9        0.45       12.54     22.06 o 
  -6  14   9        1.87       -1.43      8.64 o 
  -5  14   9      900.25      944.20     75.46 o 
  -4  14   9        8.69       12.95     13.75 o 
  -3  14   9     1421.70     1326.43     89.93 o 
  -2  14   9     1501.62     1672.35     93.92 o 
  -1  14   9      491.86      480.08     35.12 o 
   0  14   9       24.28        7.07      9.68 o 
   1  14   9      811.58      771.77     66.43 o 
   2  14   9      569.63      539.24     55.25 o 
   3  14   9       74.20       93.80     25.12 o 
   4  14   9      397.02      383.34     46.83 o 
   5  14   9        3.04        7.15     19.46 o 
   6  14   9      134.66      152.50     36.72 o 
   7  14   9      462.59      503.74     63.79 o 
  -9  15   9      155.38      115.93     35.07 o 
  -8  15   9      477.19      425.17     58.82 o 
  -7  15   9       47.85       30.93     20.64 o 
  -6  15   9      647.26      745.19     71.39 o 
  -5  15   9      386.45      365.02     49.15 o 
  -4  15   9       63.03       53.07     21.74 o 
  -3  15   9      288.99      438.20     55.55 o 
  -2  15   9       21.87       11.80     14.97 o 
  -1  15   9      331.67      336.60     44.03 o 
   0  15   9        8.14       79.06     17.48 o 
   1  15   9       18.33       -2.30     16.16 o 
   2  15   9       17.54       21.48     16.94 o 
   3  15   9      675.48      661.97     63.26 o 
   4  15   9      421.12      379.13     48.81 o 
   5  15   9      280.55      311.99     47.24 o 
   6  15   9        0.14       65.31     28.21 o 
  -9  16   9        0.44       -6.37     19.18 o 
  -8  16   9      186.11      175.78     42.00 o 
  -7  16   9        1.09      -21.63     23.04 o 
  -6  16   9       15.97      -20.33     21.93 o 
  -5  16   9      263.43      228.30     39.03 o 
  -4  16   9     1628.90     1804.10    106.25 o 
  -3  16   9       62.77       66.46     24.56 o 
  -2  16   9        1.70       23.88     18.82 o 
  -1  16   9     1820.12     1863.90    103.29 o 
   0  16   9      308.19      269.42     40.39 o 
   1  16   9        6.24       -8.46     17.05 o 
   2  16   9       16.25      -15.34     17.80 o 
   3  16   9       51.38       46.53     20.03 o 
   4  16   9        2.60      -24.88     23.70 o 
   5  16   9      195.95      215.74     40.67 o 
   6  16   9      797.51      774.98     77.52 o 
  -8  17   9      664.17      797.12     81.59 o 
  -7  17   9      440.20      417.68     56.94 o 
  -6  17   9      103.11       70.59     23.86 o 
  -5  17   9      121.59       91.07     27.23 o 
  -4  17   9       92.98      130.41     34.03 o 
  -3  17   9      660.10      634.44     64.03 o 
  -2  17   9      230.10      233.78     39.49 o 
  -1  17   9        4.21        2.60     18.30 o 
   0  17   9      544.16      570.07     59.59 o 
   1  17   9       16.53       20.57     17.26 o 
   2  17   9       64.22       86.21     26.64 o 
   3  17   9      101.29       97.34     27.39 o 
   4  17   9       61.06       29.88     17.80 o 
   5  17   9      157.46      154.02     37.84 o 
  -7  18   9       71.39       84.75     33.36 o 
  -6  18   9       73.00      195.54     43.26 o 
  -5  18   9        6.68        2.93     16.44 o 
  -4  18   9      402.37      461.19     57.34 o 
  -3  18   9        5.27       -3.21     16.22 o 
  -2  18   9        0.31      -30.67     27.96 o 
  -1  18   9      641.56      650.55     64.22 o 
   0  18   9      515.74      521.41     58.28 o 
   1  18   9      394.45      389.45     50.10 o 
   2  18   9     1091.07     1038.81     81.81 o 
   3  18   9      167.59      215.56     40.25 o 
   4  18   9        0.29      -29.53     24.44 o 
  -5  19   9        0.20       -4.52     14.99 o 
  -4  19   9        8.75       16.16     17.92 o 
  -3  19   9       24.71       20.44     18.42 o 
  -2  19   9       15.32      -40.70     27.13 o 
  -1  19   9      283.83      313.24     46.21 o 
   0  19   9      258.21      237.69     43.78 o 
   1  19   9       26.24       92.73     32.06 o 
   2  19   9      640.91      781.54     72.31 o 
  -2  20   9      143.51       55.77     19.40 o 
  -1  20   9       31.64       65.09     26.73 o 
 -14   0  10       56.51       37.50     32.66 o 
 -13   0  10     1509.99     1567.69    142.98 o 
 -12   0  10     3083.41     3006.95    188.00 o 
 -11   0  10       78.33       66.67     28.59 o 
 -10   0  10     1079.61     1027.26     99.80 o 
  -9   0  10     1158.41     1142.92     99.32 o 
  -8   0  10      642.59      591.73     69.32 o 
  -7   0  10     5254.78     5616.23    199.85 o 
  -6   0  10     6039.96     5694.38    187.07 o 
  -5   0  10      157.56      149.48     30.24 o 
  -4   0  10       43.98       40.72     16.33 o 
  -3   0  10     1793.17     2078.97     74.82 o 
  -2   0  10       61.83       -3.05     12.13 o 
  -1   0  10     2409.77     2901.70    195.93 o 
   0   0  10    25927.95    27498.01    335.91 o 
   1   0  10     5252.98     5477.17    115.21 o 
   2   0  10     5577.86     5365.70    118.82 o 
   3   0  10     6865.29     6904.04    142.59 o 
   4   0  10    18571.06    18796.71    254.80 o 
   5   0  10      198.56      180.30     28.59 o 
   6   0  10      233.27      209.10     32.52 o 
   7   0  10      247.95      212.68     32.11 o 
   8   0  10      731.23      780.67     63.07 o 
   9   0  10       17.12       27.64     21.23 o 
  10   0  10     1987.75     1969.74    113.89 o 
 -13   1  10      828.93      866.78     75.78 o 
 -12   1  10      362.42      324.78     45.13 o 
 -11   1  10      598.99      539.60     54.31 o 
 -10   1  10     1268.35     1272.43     78.28 o 
  -9   1  10      323.79      232.01     31.80 o 
  -8   1  10     2990.27     2966.24    106.63 o 
  -7   1  10    20407.66    21065.30    269.90 o 
  -6   1  10     2108.36     2072.62     81.15 o 
  -5   1  10       12.04        6.54      9.64 o 
  -4   1  10     1214.88     1131.09     53.88 o 
  -3   1  10        5.18        8.01      6.53 o 
  -2   1  10       17.85       34.30      6.38 o 
  -1   1  10    66544.49    68575.74    186.35 o 
   0   1  10     9235.02     9301.51     91.31 o 
   1   1  10      251.43      251.18     17.76 o 
   2   1  10    11901.88    11457.02    121.78 o 
   3   1  10    10315.11    10382.54    124.51 o 
   4   1  10      335.21      341.37     35.23 o 
   5   1  10       12.96        1.45      8.38 o 
   6   1  10     3801.28     3775.00     86.60 o 
   7   1  10        1.67       -3.76      9.64 o 
   8   1  10      707.31      699.92     43.33 o 
   9   1  10     2768.08     2843.35     90.60 o 
  10   1  10      655.04      698.46     48.73 o 
 -13   2  10      821.82      708.05     70.35 o 
 -12   2  10     1733.06     1743.46    101.31 o 
 -11   2  10       15.21      -16.23     35.24 o 
 -10   2  10      391.83      361.85    102.33 o 
  -9   2  10      174.94      167.77     28.09 o 
  -8   2  10      190.43      273.46     94.28 o 
  -7   2  10       27.21        5.69     36.10 o 
  -6   2  10        6.85        4.42     14.75 o 
  -5   2  10     1440.45     1390.77     63.03 o 
  -4   2  10      178.68      163.33     20.49 o 
  -3   2  10     1134.25     1138.56     34.00 o 
  -2   2  10     4933.11     4832.90    100.27 o 
  -1   2  10     2205.76     2543.83     40.66 o 
   0   2  10      174.72      217.09     12.64 o 
   1   2  10        0.51       20.19      5.89 o 
   2   2  10       78.88       71.25     12.10 o 
   3   2  10      453.73      528.60     28.57 o 
   4   2  10     6206.04     6272.65     81.11 o 
   5   2  10      267.93      298.94     24.42 o 
   6   2  10      201.74      218.18     23.46 o 
   7   2  10        5.31       11.66     10.08 o 
   8   2  10     1641.82     1706.74     66.59 o 
   9   2  10       90.15      114.11     23.36 o 
  10   2  10      122.59      157.51     25.46 o 
 -13   3  10       10.73       -9.64     26.81 o 
 -12   3  10       20.49       11.51     21.69 o 
 -11   3  10      410.80      382.98     50.35 o 
 -10   3  10       72.96       69.08     19.11 o 
  -9   3  10      597.98      721.96     59.30 o 
  -8   3  10      683.77      720.24     54.03 o 
  -7   3  10      450.48      475.45     41.31 o 
  -6   3  10      210.39      155.94     24.62 o 
  -5   3  10      900.61      837.16     48.91 o 
  -4   3  10        0.53        1.13      6.98 o 
  -3   3  10      175.74      177.21     12.45 o 
  -2   3  10     3325.46     3364.45     49.48 o 
  -1   3  10     1633.48     1612.30     31.75 o 
   0   3  10     3095.65     3134.40     61.77 o 
   1   3  10    17308.72    17587.43    106.01 o 
   2   3  10        8.31        5.42      5.06 o 
   3   3  10      413.66      393.15     24.37 o 
   4   3  10     1695.74     1744.37     51.96 o 
   5   3  10       43.13       57.04     12.31 o 
   6   3  10       14.03        4.81      9.56 o 
   7   3  10      892.06      946.58     46.86 o 
   8   3  10      600.20      652.14     41.81 o 
   9   3  10      154.07      144.85     41.52 o 
  10   3  10      195.38      240.09     32.28 o 
 -13   4  10      656.80      635.83     66.57 o 
 -12   4  10       15.88       45.80     27.07 o 
 -11   4  10       44.53       64.77     45.28 o 
 -10   4  10      626.24      661.67     58.24 o 
  -9   4  10       29.27       37.21     20.06 o 
  -8   4  10       21.92       31.25     19.72 o 
  -7   4  10      206.63      160.07     47.10 o 
  -6   4  10      125.22       97.91     16.83 o 
  -5   4  10      395.06      401.27     34.25 o 
  -4   4  10     8723.09     8467.54     95.21 o 
  -3   4  10     5452.08     5564.40     64.36 o 
  -2   4  10     1134.26     1133.55     30.73 o 
  -1   4  10     4451.77     4567.98     65.26 o 
   0   4  10     9651.47    10001.51    104.21 o 
   1   4  10      444.67      506.88     25.30 o 
   2   4  10       85.22      108.11     14.12 o 
   3   4  10      723.92      670.76     29.87 o 
   4   4  10       64.19       76.17     13.10 o 
   5   4  10     2551.36     2305.00     77.74 o 
   6   4  10     5762.21     5520.48    106.80 o 
   7   4  10     1113.66     1106.75     42.85 o 
   8   4  10        8.28       21.11     12.17 o 
   9   4  10       16.35        4.09     17.10 o 
  10   4  10       81.35       76.20     19.21 o 
 -13   5  10     1276.44     1334.22     94.13 o 
 -12   5  10      454.76      521.50     57.99 o 
 -11   5  10      253.42      280.59     47.57 o 
 -10   5  10      238.47      289.20     40.66 o 
  -9   5  10     3925.10     3954.73    132.53 o 
  -8   5  10        1.50       11.40     12.44 o 
  -7   5  10      105.65      100.40     22.61 o 
  -6   5  10       71.63       40.53     12.21 o 
  -5   5  10      179.42      177.27     24.10 o 
  -4   5  10      217.24      214.96     15.17 o 
  -3   5  10    19829.79    19623.00    201.33 o 
  -2   5  10      650.15      660.51     17.22 o 
  -1   5  10     3208.94     3344.79     41.93 o 
   0   5  10     4123.81     4141.57     40.94 o 
   1   5  10     4285.45     4438.95    110.33 o 
   2   5  10      389.92      377.38     16.11 o 
   3   5  10     2180.13     1951.90     64.36 o 
   4   5  10       42.58       51.44      6.46 o 
   5   5  10     2620.00     2724.53    117.19 o 
   6   5  10     1183.50     1280.65     52.68 o 
   7   5  10      428.48      428.84     34.13 o 
   8   5  10      410.76      367.14     32.28 o 
   9   5  10        6.27       -4.53     12.17 o 
  10   5  10      202.75      193.75     27.33 o 
 -13   6  10      233.52      338.65     51.23 o 
 -12   6  10        6.38       14.70     21.49 o 
 -11   6  10      125.40      159.43     36.67 o 
 -10   6  10     1800.12     1837.47     95.63 o 
  -9   6  10      573.29      545.99     50.91 o 
  -8   6  10        6.34        7.80     14.71 o 
  -7   6  10      287.93      334.63     35.77 o 
  -6   6  10      556.02      616.42     44.57 o 
  -5   6  10      293.94      269.55     34.03 o 
  -4   6  10     5028.66     4836.16     69.31 o 
  -3   6  10     2395.33     2457.37     44.93 o 
  -2   6  10      885.72      814.54     17.43 o 
  -1   6  10     8554.69     8322.86    142.69 o 
   0   6  10     4444.24     4315.21     50.63 o 
   1   6  10        0.20        2.90      2.82 o 
   2   6  10      154.73      174.89      9.36 o 
   3   6  10      600.04      533.69     17.03 o 
   4   6  10       20.58       25.08     15.24 o 
   5   6  10     2998.51     3076.01     73.78 o 
   6   6  10     8418.87     8579.61    245.08 o 
   7   6  10      869.93      792.11     44.70 o 
   8   6  10      332.34      294.06     22.90 o 
   9   6  10      733.94      669.84     46.37 o 
  10   6  10       76.35       83.69     19.18 o 
 -13   7  10      196.34      255.55     46.42 o 
 -12   7  10       88.17       71.08     27.95 o 
 -11   7  10      235.23      224.91     38.96 o 
 -10   7  10       41.76       68.73     24.98 o 
  -9   7  10     1139.92     1178.00     96.48 o 
  -8   7  10        0.43        8.67     14.86 o 
  -7   7  10      139.88      116.08     20.61 o 
  -6   7  10       90.22       58.73     14.01 o 
  -5   7  10      988.64      937.50     87.69 o 
  -4   7  10      610.89      542.55     22.90 o 
  -3   7  10     1066.29     1060.69     28.57 o 
  -2   7  10     1093.83     1087.89     28.32 o 
  -1   7  10       17.30       14.56      4.89 o 
   0   7  10      521.66      547.59     23.80 o 
   1   7  10      425.80      365.77     34.77 o 
   2   7  10       15.30       16.33      3.28 o 
   3   7  10      754.79      731.77     19.49 o 
   4   7  10      199.01      177.01     30.88 o 
   5   7  10      148.60      133.45     17.10 o 
   6   7  10      331.01      392.58     69.56 o 
   7   7  10       81.11       72.68     16.77 o 
   8   7  10       14.80       25.06      9.37 o 
   9   7  10      134.17      118.56     21.66 o 
  10   7  10      288.49      272.09     48.50 o 
 -12   8  10      386.16      410.73     72.58 o 
 -11   8  10      209.78      217.57     27.93 o 
 -10   8  10       32.30       31.87     18.03 o 
  -9   8  10     1794.75     1735.62     66.42 o 
  -8   8  10      170.93      160.07     19.92 o 
  -7   8  10       20.48       23.63     13.40 o 
  -6   8  10       90.41       79.78     21.85 o 
  -5   8  10      623.32      561.32     36.35 o 
  -4   8  10      111.39       85.95     13.94 o 
  -3   8  10      823.72      931.43     40.76 o 
  -2   8  10     4928.12     4852.96    104.90 o 
  -1   8  10       24.01       17.94     31.94 o 
   0   8  10      366.87      369.51     19.32 o 
   1   8  10     2431.66     2265.33     43.12 o 
   2   8  10        0.38        0.64      3.81 o 
   3   8  10        6.44        0.46      3.79 o 
   4   8  10     1416.32     1357.55     44.51 o 
   5   8  10      224.55      211.60     21.05 o 
   6   8  10       57.60       65.59     19.73 o 
   7   8  10      323.23      337.07     30.29 o 
   8   8  10       11.77        6.15     25.93 o 
   9   8  10       22.85       51.02     26.45 o 
 -12   9  10       31.80       43.94     15.64 o 
 -11   9  10      777.60      757.93     49.39 o 
 -10   9  10      141.92      163.34     43.00 o 
  -9   9  10     1338.32     1351.37     80.79 o 
  -8   9  10       86.73       67.83     15.96 o 
  -7   9  10      717.80      758.38     38.53 o 
  -6   9  10      290.54      306.54     29.65 o 
  -5   9  10      199.45      162.24     13.82 o 
  -4   9  10        4.99        4.70      5.78 o 
  -3   9  10      414.07      395.28     11.55 o 
  -2   9  10      280.30      280.10     26.36 o 
  -1   9  10     4485.18     4363.16    102.42 o 
   0   9  10        0.84      -18.23     21.13 o 
   1   9  10     1702.61     1674.34     63.16 o 
   2   9  10      176.13      101.48     32.51 o 
   3   9  10     1291.97     1338.79     59.70 o 
   4   9  10      545.30      532.83     53.50 o 
   5   9  10      568.14      562.98     57.65 o 
   6   9  10        3.52       20.33     20.89 o 
   7   9  10        3.23        1.28     16.98 o 
   8   9  10        0.46       10.95     15.42 o 
   9   9  10       60.61       41.03     23.74 o 
 -12  10  10       42.44       63.90     18.98 o 
 -11  10  10       38.14       26.82     21.49 o 
 -10  10  10     1814.53     1697.47     70.23 o 
  -9  10  10      359.19      301.50     29.36 o 
  -8  10  10      926.16      861.07     56.47 o 
  -7  10  10        1.74        0.10     12.22 o 
  -6  10  10      747.69      738.89     33.95 o 
  -5  10  10      623.47      559.53     29.90 o 
  -4  10  10      496.59      425.17     21.98 o 
  -3  10  10      138.42      114.08     19.43 o 
  -2  10  10     2637.52     2598.24     79.13 o 
  -1  10  10      294.74      276.24     27.48 o 
   0  10  10     4846.50     4921.12    111.25 o 
   1  10  10      894.12      905.02     64.34 o 
   2  10  10     5371.34     5225.99    114.95 o 
   3  10  10      511.42      536.48     76.39 o 
   4  10  10      231.50      233.38     26.79 o 
   5  10  10      379.67      347.52     45.21 o 
   6  10  10       62.06       35.61     19.61 o 
   7  10  10        2.90       17.51     20.97 o 
   8  10  10      184.08      204.18     27.77 o 
   9  10  10        0.44       -0.18     16.54 o 
 -11  11  10      399.04      402.39     37.08 o 
 -10  11  10       19.75        5.80     14.28 o 
  -9  11  10     1023.71      983.02     50.20 o 
  -8  11  10        7.00       26.73     15.22 o 
  -7  11  10      825.27      818.60     38.89 o 
  -6  11  10       47.28       26.30     10.30 o 
  -5  11  10       14.73       -5.65     13.46 o 
  -4  11  10      111.07      127.51     16.78 o 
  -3  11  10      165.94      156.10     15.97 o 
  -2  11  10      682.06      712.34     42.72 o 
  -1  11  10     1879.13     1951.79     71.23 o 
   0  11  10     1384.33     1404.02     61.19 o 
   1  11  10     5031.64     4778.27    150.64 o 
   2  11  10      106.22      110.53     33.66 o 
   3  11  10      880.17      901.54     80.64 o 
   4  11  10       63.48       43.93     14.82 o 
   5  11  10        6.84       -0.11     17.57 o 
   6  11  10      326.94      308.74     46.84 o 
   7  11  10       16.01       22.95     20.58 o 
   8  11  10        1.69       12.85     13.59 o 
 -11  12  10      675.82      720.98     49.16 o 
 -10  12  10      604.06      605.56     42.87 o 
  -9  12  10        8.15       15.94     21.86 o 
  -8  12  10        3.77       19.32     10.69 o 
  -7  12  10      364.94      302.97     24.29 o 
  -6  12  10      110.29      137.61     15.61 o 
  -5  12  10       65.45       73.78     11.00 o 
  -4  12  10       76.76       60.39     12.84 o 
  -3  12  10       36.50       45.05     12.35 o 
  -2  12  10       68.19       76.88     16.66 o 
  -1  12  10     2200.08     2186.68     75.70 o 
   0  12  10     1233.53     1341.49    112.91 o 
   1  12  10      126.05      122.77     27.91 o 
   2  12  10     1503.17     1438.15     86.38 o 
   3  12  10     1211.80     1157.23     56.33 o 
   4  12  10        6.77       40.57     14.91 o 
   5  12  10       80.23       41.42     17.89 o 
   6  12  10      114.56       85.47     27.35 o 
   7  12  10        2.18       50.80     28.49 o 
   8  12  10        2.75       26.26     38.00 o 
 -10  13  10      539.93      639.81     51.42 o 
  -9  13  10        9.82       23.07     11.78 o 
  -8  13  10        2.31       20.02     10.70 o 
  -7  13  10      116.34      176.85     19.68 o 
  -6  13  10      451.92      407.14     26.08 o 
  -5  13  10       64.57       74.83     15.85 o 
  -4  13  10       64.41       78.36     24.87 o 
  -3  13  10       27.20       -1.33     16.70 o 
  -2  13  10      104.54      145.53     31.15 o 
  -1  13  10      447.48      540.25     54.78 o 
   0  13  10     3308.86     3424.32     97.55 o 
   1  13  10      122.41      119.55     25.71 o 
   2  13  10      757.33      726.24     62.92 o 
   3  13  10       12.24       32.15     14.27 o 
   4  13  10     1964.35     1902.26    106.58 o 
   5  13  10      106.38      116.44     31.78 o 
   6  13  10        2.68       26.12     24.33 o 
   7  13  10       57.35       38.35     25.57 o 
 -10  14  10       67.28       95.93     19.50 o 
  -9  14  10       78.35       50.14     20.85 o 
  -8  14  10      456.46      474.42     43.18 o 
  -7  14  10       69.32       28.77     20.91 o 
  -6  14  10      673.49      838.06     75.74 o 
  -5  14  10      463.86      508.10     58.34 o 
  -4  14  10        2.50       -2.47     15.25 o 
  -3  14  10      745.92      745.29     65.88 o 
  -2  14  10     2086.31     2234.78    110.78 o 
  -1  14  10      918.63      902.42     51.34 o 
   0  14  10        9.88       55.29     22.71 o 
   1  14  10      327.30      273.76     40.98 o 
   2  14  10      333.99      309.01     41.96 o 
   3  14  10     1835.66     1846.71    102.81 o 
   4  14  10      524.64      586.35     61.13 o 
   5  14  10        2.92       15.72     17.85 o 
   6  14  10       10.03       40.46     25.78 o 
   7  14  10      321.45      346.29     53.21 o 
  -9  15  10        7.39       12.06     19.41 o 
  -8  15  10      532.43      462.62     61.58 o 
  -7  15  10      224.33      328.97     53.21 o 
  -6  15  10       34.87       -0.75     22.99 o 
  -5  15  10      725.48      771.02     71.68 o 
  -4  15  10       85.76       53.26     24.98 o 
  -3  15  10      535.03      662.30     63.99 o 
  -2  15  10      159.26      219.04     38.58 o 
  -1  15  10     1086.95     1086.78     80.56 o 
   0  15  10      856.85      813.65     49.25 o 
   1  15  10      311.16      265.13     41.65 o 
   2  15  10     1190.96     1153.62     82.68 o 
   3  15  10      559.71      510.14     57.54 o 
   4  15  10        1.57      -15.74     24.92 o 
   5  15  10        2.39        9.93     18.36 o 
   6  15  10       28.95       28.69     23.39 o 
  -8  16  10      596.05      481.75     65.16 o 
  -7  16  10        6.73       -4.71     16.58 o 
  -6  16  10      110.44       91.55     24.14 o 
  -5  16  10      237.81      210.38     39.68 o 
  -4  16  10       75.87      110.10     32.40 o 
  -3  16  10      533.60      633.50     64.16 o 
  -2  16  10      121.00      136.29     30.97 o 
  -1  16  10       24.39       24.14     15.60 o 
   0  16  10      573.02      580.99     60.09 o 
   1  16  10       61.89       54.93     23.55 o 
   2  16  10       54.40       40.73     20.48 o 
   3  16  10      140.52      136.98     30.79 o 
   4  16  10        9.45      -10.19     21.86 o 
   5  16  10       10.30       -4.80     18.30 o 
  -7  17  10       85.84      132.20     38.07 o 
  -6  17  10       27.98        6.65     15.33 o 
  -5  17  10        1.92       -6.67     18.55 o 
  -4  17  10       74.89       58.02     26.52 o 
  -3  17  10      117.28      215.65     40.93 o 
  -2  17  10        5.70      -35.92     23.95 o 
  -1  17  10       42.67       26.73     18.71 o 
   0  17  10      727.71      762.12     69.81 o 
   1  17  10      122.35      137.03     33.64 o 
   2  17  10      316.79      306.79     45.58 o 
   3  17  10       24.86       42.17     23.29 o 
   4  17  10       10.29       25.65     23.27 o 
  -6  18  10       63.63       49.58     21.66 o 
  -5  18  10      114.64       66.05     29.19 o 
  -4  18  10      507.26      506.62     60.08 o 
  -3  18  10      306.82      298.73     47.66 o 
  -2  18  10       41.08      -33.65     28.41 o 
  -1  18  10      879.72      865.58     74.80 o 
   0  18  10      176.56      249.11     43.75 o 
   1  18  10      122.96      108.85     32.64 o 
   2  18  10      214.66      248.28     43.20 o 
   3  18  10       23.11       29.67     19.56 o 
  -4  19  10        3.59      -10.83     19.12 o 
  -3  19  10      107.45      136.07     34.03 o 
  -2  19  10        9.26      -30.03     25.06 o 
  -1  19  10        1.24      -18.08     22.26 o 
   0  19  10      973.11      987.49     83.54 o 
   1  19  10     2356.21     2587.48    131.56 o 
 -13   1  11      269.86      216.00     36.79 o 
 -12   1  11      119.52       54.63     22.62 o 
 -11   1  11        6.56      -44.28     29.52 o 
 -10   1  11      252.18      187.09     29.48 o 
  -9   1  11      244.67      186.63     38.31 o 
  -8   1  11      390.23      368.07     45.49 o 
  -7   1  11     1326.59     1469.18     73.68 o 
  -6   1  11        0.46        3.68     10.50 o 
  -5   1  11     3047.80     2978.82     94.41 o 
  -4   1  11       58.13       85.61     15.93 o 
  -3   1  11      213.04      192.83     17.06 o 
  -2   1  11     5537.00     5945.11     76.55 o 
  -1   1  11    10167.97    10741.14     83.26 o 
   0   1  11     5227.28     5386.33     68.75 o 
   1   1  11      219.99      282.50     20.68 o 
   2   1  11       52.04       64.47     11.18 o 
   3   1  11     4175.07     4404.04     83.82 o 
   4   1  11     1317.40     1314.85    109.63 o 
   5   1  11     1335.97     1235.63     40.30 o 
   6   1  11      717.65      763.94     34.07 o 
   7   1  11        7.68       -0.24     10.18 o 
   8   1  11        0.89       -2.81     10.09 o 
   9   1  11      761.12      701.15     46.74 o 
  10   1  11      182.40      201.10     28.05 o 
 -13   2  11        5.34      -19.69     33.15 o 
 -12   2  11     1143.94     1086.18     80.75 o 
 -11   2  11      595.27      554.61     56.89 o 
 -10   2  11       27.41       16.34     22.32 o 
  -9   2  11      485.46      447.38     45.15 o 
  -8   2  11      998.51      941.73     62.45 o 
  -7   2  11      727.97      744.68     54.08 o 
  -6   2  11      985.24      858.94     53.52 o 
  -5   2  11        2.49        7.15     15.28 o 
  -4   2  11     2134.53     2003.47    104.93 o 
  -3   2  11      752.86      843.20     35.07 o 
  -2   2  11     4209.82     4032.28     65.02 o 
  -1   2  11      736.37      656.14     37.28 o 
   0   2  11        5.78       12.22      4.47 o 
   1   2  11     2398.65     2498.77     51.55 o 
   2   2  11      943.25      883.66     36.64 o 
   3   2  11      744.20      785.74     36.11 o 
   4   2  11     4321.44     4317.76     89.01 o 
   5   2  11        5.29       13.50      9.44 o 
   6   2  11      731.92      823.13     43.10 o 
   7   2  11       89.83       86.32     16.03 o 
   8   2  11     2878.77     2806.01     86.67 o 
   9   2  11      265.41      295.57     32.15 o 
  10   2  11      403.84      406.46     38.21 o 
 -13   3  11      305.62      345.31     49.33 o 
 -12   3  11        0.26       18.43     32.89 o 
 -11   3  11     2938.73     3086.83    130.27 o 
 -10   3  11     1567.65     1643.49    131.49 o 
  -9   3  11       25.33       23.98     27.51 o 
  -8   3  11       87.91       74.36     15.77 o 
  -7   3  11      405.89      382.35     37.85 o 
  -6   3  11       39.32       38.32     15.24 o 
  -5   3  11     1114.94     1186.89     59.60 o 
  -4   3  11      198.73      154.04     22.17 o 
  -3   3  11     1992.19     2074.13     53.72 o 
  -2   3  11      141.67      168.45     12.27 o 
  -1   3  11    16278.10    15640.86    103.90 o 
   0   3  11     1527.03     1273.59     42.28 o 
   1   3  11       60.78       60.37      7.92 o 
   2   3  11      396.38      418.00     24.79 o 
   3   3  11      274.42      289.13     21.68 o 
   4   3  11        0.31       20.47      8.83 o 
   5   3  11      580.40      548.37     32.69 o 
   6   3  11     1535.33     1536.96     57.71 o 
   7   3  11       31.10       25.54     11.65 o 
   8   3  11       48.82       52.78     16.29 o 
   9   3  11     2436.02     2502.60     87.19 o 
  10   3  11      248.48      257.89     31.66 o 
 -13   4  11      114.32      116.25     61.25 o 
 -12   4  11     2248.61     1989.19    110.51 o 
 -11   4  11      716.45      783.59     66.89 o 
 -10   4  11       85.59       77.53     22.54 o 
  -9   4  11       65.16       76.20     43.54 o 
  -8   4  11       32.62       22.73     20.55 o 
  -7   4  11       40.59       14.41     19.15 o 
  -6   4  11      287.94      291.97     51.47 o 
  -5   4  11      191.06      171.62     24.03 o 
  -4   4  11      110.42      138.44     13.26 o 
  -3   4  11        0.91       13.78     10.88 o 
  -2   4  11     6277.49     5986.97     68.28 o 
  -1   4  11     1088.52     1058.32     45.86 o 
   0   4  11     2633.87     2459.68     37.45 o 
   1   4  11       70.72      123.26      9.89 o 
   2   4  11       35.85       29.39      6.23 o 
   3   4  11       29.99       31.51      6.53 o 
   4   4  11      926.35      828.40     37.95 o 
   5   4  11        4.16        9.39      8.51 o 
   6   4  11        6.26       16.00     10.66 o 
   7   4  11      592.56      626.02     33.16 o 
   8   4  11     1383.05     1420.21     62.71 o 
   9   4  11       48.89       99.46     22.14 o 
  10   4  11      115.48       84.49     22.49 o 
 -13   5  11        6.72       16.70     29.97 o 
 -12   5  11      707.74      642.73     65.14 o 
 -11   5  11      498.20      502.02     54.97 o 
 -10   5  11      639.86      661.49     58.66 o 
  -9   5  11     1170.47     1239.49     76.57 o 
  -8   5  11        7.31      -10.97     14.97 o 
  -7   5  11        6.23       -3.89     15.11 o 
  -6   5  11      386.81      388.66     35.95 o 
  -5   5  11      266.99      241.30     29.89 o 
  -4   5  11      217.60      204.20     15.42 o 
  -3   5  11     7809.36     7747.71     69.45 o 
  -2   5  11     4674.80     4138.74    101.98 o 
  -1   5  11     8014.43     7681.08     67.84 o 
   0   5  11     4424.66     4349.22     54.29 o 
   1   5  11      672.10      666.38     20.54 o 
   2   5  11      554.32      507.87     15.89 o 
   3   5  11        2.41       15.64      9.89 o 
   4   5  11        6.57        2.31      4.04 o 
   5   5  11      240.12      239.45     22.06 o 
   6   5  11     1204.97     1302.69     53.29 o 
   7   5  11     2165.83     2197.05     74.36 o 
   8   5  11      370.78      398.61     34.49 o 
   9   5  11      565.42      610.14     44.08 o 
  10   5  11       81.03       41.68     15.22 o 
 -13   6  11     1481.65     1555.80    102.61 o 
 -12   6  11        9.94       25.70     22.80 o 
 -11   6  11      164.91      132.91     40.04 o 
 -10   6  11     1009.39      992.33     72.09 o 
  -9   6  11      519.26      500.22     50.43 o 
  -8   6  11      149.56       86.41     19.39 o 
  -7   6  11      241.00      197.35     28.70 o 
  -6   6  11       83.76       71.92     15.36 o 
  -5   6  11       76.85       52.25     12.31 o 
  -4   6  11     6272.48     5916.24     97.31 o 
  -3   6  11     8397.59     8053.11     67.24 o 
  -2   6  11      408.07      407.51     18.02 o 
  -1   6  11      869.34      800.80     50.45 o 
   0   6  11      812.79      786.66     21.01 o 
   1   6  11       91.93       84.50      5.82 o 
   2   6  11      421.87      418.86     14.14 o 
   3   6  11      468.37      434.61     18.24 o 
   4   6  11       82.00       65.15     27.84 o 
   5   6  11        8.64       -5.12      9.16 o 
   6   6  11     4280.96     4296.18     96.33 o 
   7   6  11      198.27      182.75     34.69 o 
   8   6  11      337.35      352.56    101.26 o 
   9   6  11       66.07       76.51     18.50 o 
 -13   7  11      526.49      541.11     62.43 o 
 -12   7  11      895.37      999.88     85.00 o 
 -11   7  11        5.08       50.77     22.64 o 
 -10   7  11      563.52      610.34     57.81 o 
  -9   7  11     4821.77     5251.83    154.99 o 
  -8   7  11      424.74      464.71     45.19 o 
  -7   7  11       15.60        4.64     13.52 o 
  -6   7  11       45.18       25.01     18.17 o 
  -5   7  11       56.12       57.97     13.42 o 
  -4   7  11       55.32       79.35     10.00 o 
  -3   7  11    22927.92    22095.75    262.50 o 
  -2   7  11    11611.35    10949.38     79.70 o 
  -1   7  11       96.04       71.20      6.32 o 
   0   7  11     1432.75     1364.94     36.74 o 
   1   7  11     3988.74     3714.70    185.19 o 
   2   7  11     1162.88     1125.77     22.20 o 
   3   7  11       18.69       24.90      4.20 o 
   4   7  11        4.62       -3.16      8.48 o 
   5   7  11      689.73      703.58     36.48 o 
   6   7  11       37.74       81.05     44.89 o 
   7   7  11     1648.06     1694.15     65.77 o 
   8   7  11      126.20      151.20     20.77 o 
   9   7  11      141.46      160.90     35.48 o 
 -12   8  11        0.43        1.01     18.70 o 
 -11   8  11       78.93       69.57     25.03 o 
 -10   8  11      724.77      716.32     61.12 o 
  -9   8  11       31.42       17.96     20.29 o 
  -8   8  11      413.32      481.69     46.72 o 
  -7   8  11      898.22      880.18     57.61 o 
  -6   8  11        5.36       -3.02     12.06 o 
  -5   8  11      836.30      863.62     46.39 o 
  -4   8  11     6533.03     6579.73     79.29 o 
  -3   8  11     5928.75     5750.35     61.19 o 
  -2   8  11      371.26      329.98     23.05 o 
  -1   8  11     1101.79     1015.98     32.81 o 
   0   8  11      249.49      223.91     14.42 o 
   1   8  11      101.34       99.66      8.75 o 
   2   8  11     5152.48     4962.50    119.30 o 
   3   8  11      588.33      603.37     20.26 o 
   4   8  11       58.98       49.16     10.48 o 
   5   8  11     1093.35     1080.43     44.86 o 
   6   8  11     2930.25     2803.38     78.20 o 
   7   8  11      354.01      472.72     57.36 o 
   8   8  11       86.57      128.77     34.75 o 
   9   8  11        0.60        8.24     17.83 o 
 -12   9  11        2.90       13.49     18.95 o 
 -11   9  11      215.72      238.90     37.88 o 
 -10   9  11      365.55      344.37     43.24 o 
  -9   9  11      921.32      939.95     66.73 o 
  -8   9  11      458.80      489.70     46.18 o 
  -7   9  11      345.63      313.04     32.81 o 
  -6   9  11       17.68       11.74     14.10 o 
  -5   9  11     1384.53     1400.21     59.57 o 
  -4   9  11       65.07       62.97      8.58 o 
  -3   9  11     1499.46     1424.88     66.19 o 
  -2   9  11     3491.53     3461.20     94.33 o 
  -1   9  11     1097.33     1013.93     52.01 o 
   0   9  11      743.88      721.26     43.40 o 
   1   9  11     3549.64     3229.93    190.03 o 
   2   9  11     1201.55     1212.03     57.21 o 
   3   9  11        0.93       25.28     24.95 o 
   4   9  11      650.36      655.82     44.93 o 
   5   9  11      122.07      104.53     25.19 o 
   6   9  11      149.59      147.21     34.28 o 
   7   9  11      235.37      206.13     40.77 o 
   8   9  11      640.84      672.30     74.13 o 
   9   9  11        8.02       -1.86     19.38 o 
 -12  10  11      223.31      218.48     63.55 o 
 -11  10  11       91.89       93.63     68.07 o 
 -10  10  11      128.85      182.97     32.81 o 
  -9  10  11      474.79      440.48     46.42 o 
  -8  10  11       82.29       94.52     70.88 o 
  -7  10  11     1036.35     1059.60     82.72 o 
  -6  10  11      740.94      743.46     46.47 o 
  -5  10  11      532.17      539.40     37.64 o 
  -4  10  11     1038.06     1083.26     48.26 o 
  -3  10  11     1143.37     1178.59     76.96 o 
  -2  10  11       34.81       39.25     13.27 o 
  -1  10  11      100.08       96.37     17.11 o 
   0  10  11      192.65      162.06     23.07 o 
   1  10  11      918.16      887.88     49.06 o 
   2  10  11      406.34      418.82     35.34 o 
   3  10  11     1294.16     1304.47     65.58 o 
   4  10  11     1546.63     1559.33     69.58 o 
   5  10  11      154.16      137.80     32.06 o 
   6  10  11       12.15      -16.95     24.92 o 
   7  10  11        3.22      -15.67     23.94 o 
   8  10  11        0.63       -1.01     18.66 o 
 -11  11  11      407.79      488.21     41.38 o 
 -10  11  11     1243.47     1104.63     62.01 o 
  -9  11  11      269.11      259.48     42.33 o 
  -8  11  11      168.70      134.50     24.02 o 
  -7  11  11     1472.83     1401.04     67.94 o 
  -6  11  11      664.76      664.80     43.67 o 
  -5  11  11      212.96      231.81     25.20 o 
  -4  11  11     1431.47     1389.56     53.99 o 
  -3  11  11     1277.62     1304.60     85.47 o 
  -2  11  11       48.01       39.33     14.31 o 
  -1  11  11     1052.43     1008.26     53.22 o 
   0  11  11     4115.97     4186.18    108.88 o 
   1  11  11      161.02      132.68     28.76 o 
   2  11  11      821.02      801.43     46.98 o 
   3  11  11     4307.95     4300.96    111.98 o 
   4  11  11       47.54       30.95     14.73 o 
   5  11  11      232.89      224.94     56.98 o 
   6  11  11       82.06       54.17     26.85 o 
   7  11  11        6.89      -21.84     22.27 o 
   8  11  11       33.52       16.98     25.21 o 
 -11  12  11       95.86      116.38     21.58 o 
 -10  12  11      178.40      156.14     24.02 o 
  -9  12  11     1411.67     1398.64     57.44 o 
  -8  12  11      117.61       89.72     16.34 o 
  -7  12  11       19.77       10.90     11.54 o 
  -6  12  11     4212.97     4172.22    109.64 o 
  -5  12  11     1430.22     1482.89     95.57 o 
  -4  12  11       22.39       27.82      9.08 o 
  -3  12  11     2124.96     2300.46    113.00 o 
  -2  12  11     1382.84     1452.01     63.30 o 
  -1  12  11      168.55      157.71     23.55 o 
   0  12  11     2294.19     2374.72     98.01 o 
   1  12  11     1584.66     1375.50     85.66 o 
   2  12  11       79.34       72.65     24.48 o 
   3  12  11      649.42      647.75     44.56 o 
   4  12  11     3834.18     3703.33    107.99 o 
   5  12  11      300.44      299.04     42.41 o 
   6  12  11        6.28        6.71     16.78 o 
   7  12  11       72.61       63.43     29.65 o 
 -10  13  11       94.46      120.19     31.75 o 
  -9  13  11       12.90        0.19     15.17 o 
  -8  13  11       11.11       11.28      9.67 o 
  -7  13  11      158.00      228.40     28.54 o 
  -6  13  11      416.00      398.98     35.00 o 
  -5  13  11      475.92      467.51     56.89 o 
  -4  13  11      282.47      342.73     46.37 o 
  -3  13  11      159.68      197.98     36.09 o 
  -2  13  11       48.07       52.82     16.19 o 
  -1  13  11     4335.99     4515.36    123.82 o 
   0  13  11     1700.62     1856.97    114.87 o 
   1  13  11      192.21      165.93     29.97 o 
   2  13  11      359.87      355.37     45.77 o 
   3  13  11     2403.00     2337.10     83.37 o 
   4  13  11      451.34      498.89     56.90 o 
   5  13  11       31.20       43.44     20.07 o 
   6  13  11       23.64       29.15     19.25 o 
   7  13  11      124.95      200.30     43.25 o 
 -10  14  11      101.52      115.58     39.99 o 
  -9  14  11        5.14       25.13     24.13 o 
  -8  14  11       10.57        4.14     17.15 o 
  -7  14  11       12.58       31.11     19.10 o 
  -6  14  11      384.12      336.92     50.78 o 
  -5  14  11     1805.71     1855.58    109.98 o 
  -4  14  11      226.48      182.95     37.44 o 
  -3  14  11       35.60       52.78     23.70 o 
  -2  14  11      264.35      327.20     45.71 o 
  -1  14  11      302.34      326.49     32.16 o 
   0  14  11     4598.66     4613.17    146.33 o 
   1  14  11        4.59       -6.95     20.33 o 
   2  14  11       24.13       11.56     16.32 o 
   3  14  11        8.42       34.55     25.07 o 
   4  14  11       34.05       12.07     17.66 o 
   5  14  11       78.22       71.00     27.52 o 
   6  14  11       28.66       12.86     19.78 o 
  -9  15  11      122.00      126.71     36.05 o 
  -8  15  11      229.75      225.68     46.48 o 
  -7  15  11        6.68      -12.62     19.80 o 
  -6  15  11        9.10       -7.04     18.16 o 
  -5  15  11        5.88       21.99     15.91 o 
  -4  15  11       44.78       57.74     24.68 o 
  -3  15  11      300.24      267.61     41.85 o 
  -2  15  11       25.76       22.92     19.86 o 
  -1  15  11      361.60      301.04     44.87 o 
   0  15  11      201.80      286.48     60.08 o 
   1  15  11        2.91      -15.49     13.86 o 
   2  15  11      319.08      318.90     46.75 o 
   3  15  11       67.31       34.07     22.56 o 
   4  15  11      155.54       93.63     26.90 o 
   5  15  11        5.80        0.14     16.35 o 
  -8  16  11      100.98      143.10     34.73 o 
  -7  16  11       84.94       45.41     21.51 o 
  -6  16  11        4.77       15.01     16.21 o 
  -5  16  11      114.37      122.37     32.96 o 
  -4  16  11     1086.10     1143.42     88.83 o 
  -3  16  11      331.98      356.58     52.99 o 
  -2  16  11      177.29      150.50     34.83 o 
  -1  16  11      874.05      926.09     77.92 o 
   0  16  11       17.70       34.52     21.67 o 
   1  16  11        0.58      -15.17     20.69 o 
   2  16  11        1.58        3.62     14.22 o 
   3  16  11       75.88       74.30     25.83 o 
   4  16  11        0.82       57.30     27.95 o 
   5  16  11        0.22       29.16     24.02 o 
  -7  17  11      164.69      186.13     42.10 o 
  -6  17  11       93.27      107.83     33.41 o 
  -5  17  11        2.70       22.62     18.55 o 
  -4  17  11        1.11       -0.34     17.92 o 
  -3  17  11     1335.59     1385.85     96.63 o 
  -2  17  11      408.53      391.47     51.97 o 
  -1  17  11      344.44      309.40     45.99 o 
   0  17  11        1.64      -14.64     14.51 o 
   1  17  11      714.35      661.74     67.60 o 
   2  17  11        2.17       21.88     20.13 o 
   3  17  11       38.99       28.77     22.60 o 
   4  17  11      334.11      297.17     47.75 o 
  -6  18  11      181.07      129.92     39.34 o 
  -5  18  11       34.70       35.81     23.53 o 
  -4  18  11      291.65      231.03     43.25 o 
  -3  18  11       16.22       33.03     23.36 o 
  -2  18  11       13.37      -34.08     31.23 o 
  -1  18  11       87.15       52.17     23.64 o 
   0  18  11     1329.11     1363.13     99.05 o 
   1  18  11      140.42      192.77     41.61 o 
   2  18  11      288.39      378.44     53.50 o 
  -3  19  11       42.85       20.29     14.05 o 
  -2  19  11       29.67       -7.49     24.09 o 
  -1  19  11       49.66       -5.13     20.62 o 
   0  19  11      183.62      224.95     42.83 o 
 -13   0  12       18.98      -68.04     52.87 o 
 -12   0  12     1009.65     1008.27    111.90 o 
 -11   0  12       13.94      -18.53     45.42 o 
 -10   0  12       75.16       84.34     35.99 o 
  -9   0  12     3839.11     4053.40    193.98 o 
  -8   0  12     3330.73     3302.84    165.62 o 
  -7   0  12       38.27       40.25     23.63 o 
  -6   0  12    13855.06    13922.01    309.42 o 
  -5   0  12    17274.49    16949.32    327.11 o 
  -4   0  12        6.54       33.88     14.97 o 
  -3   0  12      752.20      754.86     50.04 o 
  -2   0  12     5672.30     6343.81    112.28 o 
  -1   0  12     2623.89     2848.07    180.31 o 
   0   0  12     2218.89     2359.48     68.33 o 
   1   0  12    40296.54    39412.51    335.42 o 
   2   0  12      788.29      785.79     49.70 o 
   3   0  12     2339.25     2721.81     97.50 o 
   4   0  12    11776.26    11514.10    210.70 o 
   5   0  12    14886.39    14501.47    251.63 o 
   6   0  12       54.77       96.68     24.80 o 
   7   0  12     1100.80     1096.12     72.92 o 
   8   0  12       16.71       21.53     16.76 o 
   9   0  12      105.46      183.54     38.31 o 
 -13   1  12       13.02      -33.04     28.51 o 
 -12   1  12        0.04      -43.09     28.73 o 
 -11   1  12      469.11      486.97     51.28 o 
 -10   1  12      428.47      407.21     76.21 o 
  -9   1  12      111.16      110.41     26.65 o 
  -8   1  12     1247.48     1236.74     97.48 o 
  -7   1  12       93.52       81.41     21.07 o 
  -6   1  12     1091.75     1157.28     63.87 o 
  -5   1  12     2789.40     2702.62     92.51 o 
  -4   1  12     2170.59     2032.10     58.89 o 
  -3   1  12      221.44      230.14     20.19 o 
  -2   1  12        3.93       19.12      9.35 o 
  -1   1  12     9712.20    10122.11     98.66 o 
   0   1  12     2329.98     2138.07     45.56 o 
   1   1  12      482.38      628.01     28.23 o 
   2   1  12     1993.36     1914.68     54.31 o 
   3   1  12     2891.04     2982.04     71.50 o 
   4   1  12       50.44       84.02     16.14 o 
   5   1  12     3615.65     3503.12     73.14 o 
   6   1  12      101.16       71.56     12.51 o 
   7   1  12      421.69      385.10     36.27 o 
   8   1  12       84.70       52.76     33.00 o 
   9   1  12     2409.60     2342.93     84.93 o 
 -13   2  12      126.29      138.41     60.93 o 
 -12   2  12      161.34       94.81     35.21 o 
 -11   2  12      331.58      265.91     49.27 o 
 -10   2  12      306.81      305.20     72.56 o 
  -9   2  12      832.70      834.87     62.63 o 
  -8   2  12     1039.79     1035.19     65.85 o 
  -7   2  12     1466.78     1467.29     75.22 o 
  -6   2  12     1438.85     1306.75     68.10 o 
  -5   2  12     6010.39     6071.65    138.28 o 
  -4   2  12     1512.41     1303.33     40.90 o 
  -3   2  12      444.66      441.12     26.31 o 
  -2   2  12     2167.99     2275.12     51.51 o 
  -1   2  12       81.16       99.16     11.19 o 
   0   2  12     6244.00     6391.54     77.85 o 
   1   2  12     5292.66     5220.27     78.52 o 
   2   2  12     6609.13     6484.21    114.89 o 
   3   2  12     4967.67     5083.27     92.74 o 
   4   2  12     5655.54     5750.44    105.30 o 
   5   2  12       90.89       94.91     15.68 o 
   6   2  12     1935.80     1891.65     65.62 o 
   7   2  12       11.02        9.35     10.35 o 
   8   2  12       23.36       40.00     39.72 o 
   9   2  12      240.28      230.03     28.33 o 
 -13   3  12      463.34      422.92     63.22 o 
 -12   3  12      307.30      388.23     49.82 o 
 -11   3  12      332.49      293.95     71.94 o 
 -10   3  12      167.83      147.05     37.50 o 
  -9   3  12       68.75       15.29     47.94 o 
  -8   3  12      896.13      978.67     70.68 o 
  -7   3  12      220.49      215.94     30.00 o 
  -6   3  12      467.32      756.49     53.53 o 
  -5   3  12       70.02       54.56     13.98 o 
  -4   3  12      390.39      333.93     21.19 o 
  -3   3  12     6585.11     6667.10    130.73 o 
  -2   3  12     3809.96     3554.64     63.73 o 
  -1   3  12     3283.22     3165.28     53.91 o 
   0   3  12       71.18      126.42     13.56 o 
   1   3  12      373.54      294.40     19.00 o 
   2   3  12     3108.14     3160.18     69.10 o 
   3   3  12     1489.19     1712.61     99.29 o 
   4   3  12      159.85      141.57     14.14 o 
   5   3  12        2.84        3.16      9.40 o 
   6   3  12      530.80      540.52     36.60 o 
   7   3  12      979.26     1025.93     42.57 o 
   8   3  12     4097.26     4014.31    104.80 o 
   9   3  12      315.81      390.19     36.43 o 
 -13   4  12      880.41      905.83     97.33 o 
 -12   4  12       73.87      104.66     28.68 o 
 -11   4  12      256.23      276.58     41.45 o 
 -10   4  12      176.75      128.83     34.53 o 
  -9   4  12        3.96       12.90     23.52 o 
  -8   4  12      139.91      111.62     35.20 o 
  -7   4  12      860.04      930.45     68.22 o 
  -6   4  12      351.79      368.55     36.82 o 
  -5   4  12      534.16      558.65     37.95 o 
  -4   4  12     1300.56     1262.70     54.02 o 
  -3   4  12    13665.28    13892.08    327.25 o 
  -2   4  12     1462.86     1634.42     42.79 o 
  -1   4  12      417.03      349.22     16.14 o 
   0   4  12       48.21       43.61      6.60 o 
   1   4  12       95.14       88.18      8.71 o 
   2   4  12     8537.77     8561.27    144.17 o 
   3   4  12     1065.91     1016.64     31.50 o 
   4   4  12      188.04      177.47     18.26 o 
   5   4  12       22.91       20.13      9.40 o 
   6   4  12      425.63      411.36     31.54 o 
   7   4  12      770.32      838.34     38.70 o 
   8   4  12      814.35      894.66     50.63 o 
   9   4  12     1065.62     1126.78     59.67 o 
 -13   5  12      379.91      396.94     54.65 o 
 -12   5  12     4338.86     4366.54    164.98 o 
 -11   5  12      158.15      176.58     35.49 o 
 -10   5  12      281.72      259.71     37.87 o 
  -9   5  12     4933.45     4971.25    152.40 o 
  -8   5  12      212.58      174.57     27.88 o 
  -7   5  12        6.09        6.44     13.39 o 
  -6   5  12      759.09      723.45     59.41 o 
  -5   5  12     1317.53     1352.14     57.91 o 
  -4   5  12      809.39      790.35     30.78 o 
  -3   5  12    25857.58    25918.86    281.39 o 
  -2   5  12    25091.32    24560.29    139.67 o 
  -1   5  12      610.68      567.15     19.78 o 
   0   5  12      155.43      138.38      8.71 o 
   1   5  12     3129.41     3065.36     47.95 o 
   2   5  12      396.76      411.21     18.47 o 
   3   5  12      104.94      100.02     13.20 o 
   4   5  12      101.27       98.30     13.91 o 
   5   5  12      278.82      281.85     24.26 o 
   6   5  12      172.40      179.88     21.87 o 
   7   5  12     1885.68     1892.33     70.37 o 
   8   5  12     4746.67     4737.86    116.37 o 
   9   5  12        0.40        5.33     10.98 o 
 -13   6  12      126.38      106.65     32.47 o 
 -12   6  12       93.38       74.16     24.23 o 
 -11   6  12      863.85      801.39     70.06 o 
 -10   6  12      494.97      490.67     52.58 o 
  -9   6  12      713.97      705.37     85.89 o 
  -8   6  12        3.55      -19.40     19.76 o 
  -7   6  12       13.92        2.14     13.49 o 
  -6   6  12      281.23      284.46     29.69 o 
  -5   6  12      984.77      975.48     49.83 o 
  -4   6  12     3559.42     3582.82     63.17 o 
  -3   6  12    12320.42    12320.67     86.83 o 
  -2   6  12     2106.26     2014.89     31.04 o 
  -1   6  12     1003.87      929.66     25.68 o 
   0   6  12      674.43      729.91     21.74 o 
   1   6  12       73.32       85.16      8.00 o 
   2   6  12      328.30      335.47     14.88 o 
   3   6  12      218.09      200.98     13.35 o 
   4   6  12      249.36      251.56     20.61 o 
   5   6  12      289.43      321.15     25.56 o 
   6   6  12     1467.42     1365.91     55.68 o 
   7   6  12      727.61      735.66     44.26 o 
   8   6  12      182.21      228.65     27.54 o 
   9   6  12      230.88      232.40     42.41 o 
 -12   7  12      241.81      319.21     47.07 o 
 -11   7  12      249.72      286.32     42.55 o 
 -10   7  12      403.36      329.48     42.61 o 
  -9   7  12      158.32      133.57     25.31 o 
  -8   7  12        2.86      -15.68     25.70 o 
  -7   7  12      144.93      125.96     33.03 o 
  -6   7  12      553.52      560.24     55.20 o 
  -5   7  12      243.61      239.33     25.93 o 
  -4   7  12      576.42      549.74     23.87 o 
  -3   7  12     2475.57     2445.59     55.65 o 
  -2   7  12     2075.24     1959.25     27.74 o 
  -1   7  12     3276.23     2982.43    104.73 o 
   0   7  12       81.23       64.32      4.38 o 
   1   7  12      845.96      795.90     28.96 o 
   2   7  12      267.00      266.84     21.86 o 
   3   7  12      810.69      772.49     29.08 o 
   4   7  12       83.28       67.46     11.79 o 
   5   7  12       52.30       58.02     12.15 o 
   6   7  12       49.93       57.34     13.46 o 
   7   7  12       54.42       69.42     25.89 o 
   8   7  12      429.74      490.16     42.82 o 
   9   7  12      604.94      613.20     68.32 o 
 -12   8  12       56.60       55.00     25.22 o 
 -11   8  12      206.67      260.75     41.31 o 
 -10   8  12      157.04      151.94     29.45 o 
  -9   8  12        2.83      -28.23     23.54 o 
  -8   8  12       52.75       50.68     16.79 o 
  -7   8  12       16.55       22.35     26.78 o 
  -6   8  12     1239.97     1384.02     63.27 o 
  -5   8  12        2.05        0.66      9.40 o 
  -4   8  12       33.65       42.59      7.59 o 
  -3   8  12      576.16      533.01     23.22 o 
  -2   8  12      101.66       87.48      8.12 o 
  -1   8  12      792.38      782.74     37.82 o 
   0   8  12        1.04       11.79     10.77 o 
   1   8  12       58.05       57.42      6.55 o 
   2   8  12       16.34       26.43      5.43 o 
   3   8  12      216.03      209.01     15.15 o 
   4   8  12       64.02       61.65     10.58 o 
   5   8  12       13.49        3.30     18.48 o 
   6   8  12       26.34       59.48     27.05 o 
   7   8  12      126.55      157.83     35.71 o 
   8   8  12      354.60      399.45     38.98 o 
 -12   9  12      109.52      102.18     29.28 o 
 -11   9  12      637.17      635.52     63.19 o 
 -10   9  12     1390.99     1405.77     87.42 o 
  -9   9  12       73.10      149.57     30.02 o 
  -8   9  12      242.95      260.99     40.05 o 
  -7   9  12      646.26      574.35     43.48 o 
  -6   9  12       63.41       69.17     18.12 o 
  -5   9  12      260.83      226.96     25.16 o 
  -4   9  12     1769.74     1659.27     46.50 o 
  -3   9  12      688.74      640.48     79.72 o 
  -2   9  12     1809.60     1744.61     70.23 o 
  -1   9  12     2517.70     2473.43     83.23 o 
   0   9  12     2170.50     2126.16    164.76 o 
   1   9  12       84.95       70.67     17.43 o 
   2   9  12       14.05       16.13     11.48 o 
   3   9  12      152.68      177.81     24.52 o 
   4   9  12      129.06      117.51     20.44 o 
   5   9  12      125.61      168.05     32.75 o 
   6   9  12      571.29      574.96     62.00 o 
   7   9  12       10.40       -4.80     19.24 o 
   8   9  12       49.40       54.71     25.53 o 
 -11  10  12      486.25      392.04     49.24 o 
 -10  10  12       64.59       20.64     21.09 o 
  -9  10  12      218.27      245.57     44.52 o 
  -8  10  12      111.13       87.47     19.07 o 
  -7  10  12     1935.69     1880.75     78.76 o 
  -6  10  12       82.17      108.18     20.11 o 
  -5  10  12      456.62      525.19     37.51 o 
  -4  10  12     1091.94      987.23     29.29 o 
  -3  10  12       18.35        9.60     15.78 o 
  -2  10  12      273.69      357.04     39.73 o 
  -1  10  12      706.13      698.95     44.84 o 
   0  10  12      655.12      659.64     44.00 o 
   1  10  12     2233.80     2260.66     97.36 o 
   2  10  12      617.77      643.93     43.76 o 
   3  10  12      224.89      243.38     36.82 o 
   4  10  12      781.30      710.42     49.32 o 
   5  10  12      107.78       93.04     28.03 o 
   6  10  12      104.91      110.83     31.74 o 
   7  10  12      124.23      105.11     30.93 o 
   8  10  12        1.85       15.33     22.75 o 
 -11  11  12       40.02       20.79     24.60 o 
 -10  11  12        8.25        5.65     18.74 o 
  -9  11  12        1.61       17.43     14.97 o 
  -8  11  12       14.74       32.79     18.66 o 
  -7  11  12        2.51      -10.38     13.68 o 
  -6  11  12      586.04      610.34     42.71 o 
  -5  11  12      147.21      170.23     22.78 o 
  -4  11  12       89.56       85.33     14.56 o 
  -3  11  12     1331.64     1374.65     88.80 o 
  -2  11  12     4297.94     4317.08    112.17 o 
  -1  11  12      788.39      762.53     48.26 o 
   0  11  12      165.37      156.64     23.98 o 
   1  11  12      336.17      269.67     39.37 o 
   2  11  12      308.46      311.33     31.75 o 
   3  11  12      321.64      322.33     33.36 o 
   4  11  12      515.48      512.67     42.31 o 
   5  11  12       54.16       22.39     20.19 o 
   6  11  12       10.70      -18.56     25.36 o 
   7  11  12      182.71      128.19     34.88 o 
 -11  12  12      164.10      115.60     27.61 o 
 -10  12  12      227.06      205.86     46.61 o 
  -9  12  12        2.81        7.99     15.21 o 
  -8  12  12       46.57      261.90     55.13 o 
  -7  12  12       16.64      -14.33     14.81 o 
  -6  12  12       41.15       69.34     17.44 o 
  -5  12  12       74.98       83.17     17.11 o 
  -4  12  12      897.14      865.76     74.01 o 
  -3  12  12       52.84      154.50     33.09 o 
  -2  12  12      157.47      182.71     24.96 o 
  -1  12  12      227.77      277.69     35.14 o 
   0  12  12      289.60      293.36     32.02 o 
   1  12  12       40.63       63.44     24.23 o 
   2  12  12       42.71       32.48     19.39 o 
   3  12  12      126.72      133.87     22.71 o 
   4  12  12      114.17      178.43     27.33 o 
   5  12  12        8.88        6.46     11.54 o 
   6  12  12        4.13       -2.34     17.58 o 
   7  12  12       37.10       11.74     21.13 o 
 -10  13  12      230.76      255.37     36.44 o 
  -9  13  12      435.42      413.05     43.19 o 
  -8  13  12       22.06       -0.83     24.95 o 
  -7  13  12       19.40       15.86     17.57 o 
  -6  13  12      571.64      471.01     58.78 o 
  -5  13  12      850.01      970.61     80.55 o 
  -4  13  12      530.73      502.27     58.09 o 
  -3  13  12       16.90       -5.73     19.80 o 
  -2  13  12      171.08      174.13     24.28 o 
  -1  13  12       99.32      131.20     23.07 o 
   0  13  12     1887.62     1876.80     78.10 o 
   1  13  12      183.27      186.72     36.58 o 
   2  13  12       67.33       45.23     19.58 o 
   3  13  12      101.02      101.55     21.35 o 
   4  13  12      130.64       83.72     26.51 o 
   5  13  12      217.93      267.49     43.56 o 
   6  13  12      142.43      147.21     34.48 o 
  -9  14  12       31.56       31.39     24.03 o 
  -8  14  12       13.97       32.61     19.87 o 
  -7  14  12       25.51       14.34     17.78 o 
  -6  14  12      332.95      325.04     49.38 o 
  -5  14  12     1421.93     1410.71     97.33 o 
  -4  14  12      222.34      225.80     41.94 o 
  -3  14  12      254.13      241.64     40.95 o 
  -2  14  12       57.05       70.42     25.18 o 
  -1  14  12     2183.20     2180.73     84.35 o 
   0  14  12       41.07      107.64     25.00 o 
   1  14  12      158.08      148.27     23.86 o 
   2  14  12      417.75      406.25     50.94 o 
   3  14  12        1.29        8.85     15.61 o 
   4  14  12       49.70       34.14     18.39 o 
   5  14  12       78.91       54.10     27.52 o 
   6  14  12      355.30      425.51     58.78 o 
  -9  15  12       25.17      107.15     34.82 o 
  -8  15  12       43.19       20.40     17.49 o 
  -7  15  12      110.36      151.97     39.12 o 
  -6  15  12      273.34      249.17     46.24 o 
  -5  15  12      405.60      380.19     55.35 o 
  -4  15  12     2347.19     2454.68    128.85 o 
  -3  15  12      297.89      283.51     42.75 o 
  -2  15  12       91.94       86.91     25.77 o 
  -1  15  12     3271.71     3409.77    145.01 o 
   0  15  12     4987.71     4917.98    128.74 o 
   1  15  12       29.77       33.00     13.65 o 
   2  15  12       49.67       21.78     17.52 o 
   3  15  12      187.54      239.36     43.53 o 
   4  15  12      240.60      179.44     39.66 o 
   5  15  12      202.71      291.76     48.33 o 
  -8  16  12      163.05      220.48     46.53 o 
  -7  16  12       40.92       56.25     25.42 o 
  -6  16  12      364.68      306.94     50.23 o 
  -5  16  12      831.39      956.29     84.91 o 
  -4  16  12        0.64       51.71     24.84 o 
  -3  16  12      407.87      389.40     53.26 o 
  -2  16  12       84.42       39.18     19.11 o 
  -1  16  12       69.46       79.83     26.97 o 
   0  16  12      625.71      737.68     72.23 o 
   1  16  12      284.35      338.83     51.02 o 
   2  16  12        8.40      -11.55     14.82 o 
   3  16  12       15.19       28.96     20.47 o 
   4  16  12        4.60      -11.98     23.15 o 
  -7  17  12      295.73      360.86     56.66 o 
  -6  17  12        5.77      -11.28     19.24 o 
  -5  17  12      494.86      501.35     65.46 o 
  -4  17  12      426.60      474.06     61.06 o 
  -3  17  12      347.50      402.53     55.51 o 
  -2  17  12      366.93      428.10     55.09 o 
  -1  17  12      148.03      102.88     32.19 o 
   0  17  12      988.24     1007.98     84.36 o 
   1  17  12      316.67      304.23     48.32 o 
   2  17  12      197.31      179.12     38.06 o 
   3  17  12        1.57      -17.87     22.33 o 
  -5  18  12       51.77       13.12     21.09 o 
  -4  18  12        1.28       13.52     22.14 o 
  -3  18  12      339.17      292.80     49.00 o 
  -2  18  12       40.95      -28.02     27.58 o 
  -1  18  12       23.80       27.85     19.30 o 
   0  18  12      111.01      135.85     34.67 o 
   1  18  12      335.27      400.47     56.01 o 
 -13   1  13       19.78      -12.92     85.05 o 
 -12   1  13       12.07       -2.86     56.02 o 
 -11   1  13      108.59      147.85     33.86 o 
 -10   1  13       23.35       43.14     20.72 o 
  -9   1  13       47.36        1.08     14.38 o 
  -8   1  13      712.72      765.79     58.42 o 
  -7   1  13      497.58      496.94     45.50 o 
  -6   1  13     3100.47     2965.21    104.22 o 
  -5   1  13      536.71      571.52     33.02 o 
  -4   1  13     1754.83     1663.64     54.86 o 
  -3   1  13        3.29        4.47      7.67 o 
  -2   1  13      811.15      832.38     30.17 o 
  -1   1  13       62.90       61.16      9.13 o 
   0   1  13     2454.49     2428.23     53.60 o 
   1   1  13     1042.66      971.58     37.24 o 
   2   1  13     1444.69     1328.62     47.35 o 
   3   1  13      298.04      263.02     23.09 o 
   4   1  13      855.39      846.15     42.48 o 
   5   1  13      378.16      382.27     23.97 o 
   6   1  13      763.71      853.59     37.27 o 
   7   1  13        0.02       -0.31     11.25 o 
   8   1  13      145.06      138.02     27.84 o 
   9   1  13       25.96        8.72     12.35 o 
 -13   2  13      446.93      346.94    124.59 o 
 -12   2  13       52.06        0.92     60.25 o 
 -11   2  13       73.78       37.75     22.58 o 
 -10   2  13       36.12       39.39     21.27 o 
  -9   2  13      769.82      828.56     63.45 o 
  -8   2  13      305.91      292.54     36.58 o 
  -7   2  13     2143.41     2098.95     91.62 o 
  -6   2  13       15.76       28.51     24.65 o 
  -5   2  13     6221.51     5999.84    124.38 o 
  -4   2  13       43.11       52.22     12.23 o 
  -3   2  13     1925.06     1949.06     56.87 o 
  -2   2  13      193.00      218.38     16.12 o 
  -1   2  13     1652.62     1741.74     42.57 o 
   0   2  13      297.06      335.27     19.13 o 
   1   2  13     4591.63     4522.19     76.09 o 
   2   2  13       37.94       76.39     36.62 o 
   3   2  13     3881.32     3839.28     83.45 o 
   4   2  13      352.32      376.12     28.92 o 
   5   2  13      185.21      166.13     19.57 o 
   6   2  13     2631.14     2691.17    103.30 o 
   7   2  13     1333.02     1306.48     57.54 o 
   8   2  13       15.90       19.38     11.93 o 
   9   2  13      278.39      302.34     32.28 o 
 -13   3  13      347.57      342.84     84.47 o 
 -12   3  13       22.00       -0.82     59.66 o 
 -11   3  13      339.85      261.18     40.87 o 
 -10   3  13     1827.84     1983.81    103.04 o 
  -9   3  13      279.10      301.35     40.10 o 
  -8   3  13       72.82       68.36     19.16 o 
  -7   3  13      233.78      243.05     32.69 o 
  -6   3  13     1130.58     1147.63     65.58 o 
  -5   3  13       36.33       46.41     14.10 o 
  -4   3  13     7335.27     7045.76    150.14 o 
  -3   3  13     2069.21     2106.04     85.47 o 
  -2   3  13      314.38      278.44     19.04 o 
  -1   3  13     1281.21     1311.58     36.34 o 
   0   3  13     6735.88     6772.78    130.51 o 
   1   3  13       23.47       27.42      9.33 o 
   2   3  13     6147.84     5925.29     98.37 o 
   3   3  13        0.05        1.49      8.35 o 
   4   3  13      576.31      630.00     28.55 o 
   5   3  13       43.16       31.66     10.97 o 
   6   3  13     3466.10     3581.41     91.70 o 
   7   3  13        3.68       13.98     10.94 o 
   8   3  13      178.14      158.47     46.76 o 
   9   3  13      823.55      874.88     56.08 o 
 -13   4  13       35.27       51.09     25.64 o 
 -12   4  13       19.56       16.86     33.16 o 
 -11   4  13       54.10       25.57     22.91 o 
 -10   4  13      186.31      195.27     33.03 o 
  -9   4  13     1437.84     1568.59     86.27 o 
  -8   4  13        3.25       -2.62     16.30 o 
  -7   4  13        1.76       -3.03     11.83 o 
  -6   4  13        3.05      -14.44     14.73 o 
  -5   4  13      581.97      587.97     39.95 o 
  -4   4  13       94.48      108.85     31.32 o 
  -3   4  13    10356.68    10333.71    126.96 o 
  -2   4  13     1634.26     1685.41     44.87 o 
  -1   4  13       34.96       46.85     10.92 o 
   0   4  13     1101.36     1051.87     27.24 o 
   1   4  13     1185.85     1219.00     38.53 o 
   2   4  13      138.16      125.74     14.32 o 
   3   4  13      379.17      429.27     28.61 o 
   4   4  13     2182.92     2168.57     62.46 o 
   5   4  13      279.80      243.20     26.38 o 
   6   4  13       12.89       21.92     11.73 o 
   7   4  13     1607.76     1600.00     65.62 o 
   8   4  13       11.64        4.46     12.76 o 
   9   4  13        2.45       10.09     19.23 o 
 -13   5  13       20.89      -12.73     23.86 o 
 -12   5  13      479.59      432.59     53.43 o 
 -11   5  13      181.24      145.70     32.96 o 
 -10   5  13       95.20      132.06     38.55 o 
  -9   5  13      396.48      340.20     92.77 o 
  -8   5  13      177.18      182.81     29.62 o 
  -7   5  13        0.08      -11.19     13.85 o 
  -6   5  13      100.76       93.97     17.48 o 
  -5   5  13      645.39      671.04     42.84 o 
  -4   5  13     7543.68     7661.48    150.72 o 
  -3   5  13    11379.16    11187.46     99.50 o 
  -2   5  13     4388.89     4314.98     69.34 o 
  -1   5  13      973.37      957.79     30.01 o 
   0   5  13      328.17      311.45     14.64 o 
   1   5  13      886.35      915.77     34.06 o 
   2   5  13      205.06      184.70     15.79 o 
   3   5  13     4198.97     4086.44     84.79 o 
   4   5  13       15.62       12.24     10.15 o 
   5   5  13      816.35      872.11     42.67 o 
   6   5  13     2744.47     2648.18     78.07 o 
   7   5  13     1323.88     1375.02     60.76 o 
   8   5  13      495.83      565.11     41.55 o 
   9   5  13      142.25      125.71     36.30 o 
 -12   6  13       19.22       -0.71     20.59 o 
 -11   6  13     1483.36     1530.07    167.52 o 
 -10   6  13       63.39       35.31     15.34 o 
  -9   6  13       48.86       30.78     31.01 o 
  -8   6  13      372.14      365.15     40.81 o 
  -7   6  13      265.00      221.90     31.82 o 
  -6   6  13      217.41      168.42     55.89 o 
  -5   6  13       34.78       31.14     11.67 o 
  -4   6  13       41.21       31.79      7.44 o 
  -3   6  13      631.94      622.03     22.84 o 
  -2   6  13        2.76       25.31      7.63 o 
  -1   6  13     4099.48     4153.24     67.73 o 
   0   6  13       71.74       75.83      7.73 o 
   1   6  13      522.17      491.53     19.12 o 
   2   6  13       22.40       37.43      8.09 o 
   3   6  13      124.15      114.21     13.19 o 
   4   6  13      706.80      674.02     34.13 o 
   5   6  13      446.15      389.14     29.13 o 
   6   6  13       34.88       42.58     13.11 o 
   7   6  13       79.06      110.22     35.02 o 
   8   6  13      589.11      555.40     62.80 o 
 -12   7  13     1578.82     1507.66     98.62 o 
 -11   7  13      755.96      742.76     67.76 o 
 -10   7  13      263.08      195.97     32.24 o 
  -9   7  13      186.90      154.46     26.43 o 
  -8   7  13      888.77      919.05     64.39 o 
  -7   7  13       99.63       79.48     18.88 o 
  -6   7  13       64.32       54.73     15.45 o 
  -5   7  13        6.42       11.66     10.14 o 
  -4   7  13        5.79        7.14     11.28 o 
  -3   7  13     2949.88     2783.53     97.38 o 
  -2   7  13    12786.39    11887.80    149.67 o 
  -1   7  13     1504.26     1353.38     46.99 o 
   0   7  13      716.37      666.84     20.85 o 
   1   7  13       38.33       38.30      8.49 o 
   2   7  13      587.05      547.64     22.49 o 
   3   7  13      145.79      128.43     12.68 o 
   4   7  13     1567.31     1634.94     51.96 o 
   5   7  13      603.19      673.06     64.12 o 
   6   7  13       14.31       10.06     15.60 o 
   7   7  13     1410.85     1426.11     99.61 o 
   8   7  13     1593.57     1517.06     74.46 o 
 -12   8  13        8.99       26.27     22.65 o 
 -11   8  13      989.10      987.10     76.75 o 
 -10   8  13      592.20      484.25     51.64 o 
  -9   8  13       39.48       14.28     18.94 o 
  -8   8  13      348.60      300.78     38.41 o 
  -7   8  13     3733.00     3636.18    109.52 o 
  -6   8  13      536.33      583.22     42.82 o 
  -5   8  13        1.88      -13.89     10.57 o 
  -4   8  13      796.07      771.86     24.87 o 
  -3   8  13     3617.87     3531.54     45.08 o 
  -2   8  13      446.77      382.60     29.23 o 
  -1   8  13     4773.39     4433.20     68.68 o 
   0   8  13     2793.69     2665.56     56.05 o 
   1   8  13      108.87      104.13     18.82 o 
   2   8  13     1461.18     1413.92     65.64 o 
   3   8  13     1199.89     1174.35     96.43 o 
   4   8  13      259.86      237.52     39.34 o 
   5   8  13       59.13       59.57     23.08 o 
   6   8  13       57.32       30.76     22.41 o 
   7   8  13      173.53      148.43     35.27 o 
   8   8  13      212.37      190.54     29.18 o 
 -12   9  13      274.10      233.59     40.53 o 
 -11   9  13      406.23      388.25     48.62 o 
 -10   9  13       44.68       34.42     17.82 o 
  -9   9  13      270.73       93.04     29.62 o 
  -8   9  13       25.05       -0.52     21.45 o 
  -7   9  13      429.40      387.49     38.00 o 
  -6   9  13      838.74      802.77     49.76 o 
  -5   9  13      702.68      661.40     42.84 o 
  -4   9  13       18.72       15.04      8.62 o 
  -3   9  13     5988.60     5223.36    345.06 o 
  -2   9  13     7898.95     7730.37    151.54 o 
  -1   9  13      932.78      901.16     51.78 o 
   0   9  13        4.73        1.99     19.32 o 
   1   9  13      822.34      903.28     55.48 o 
   2   9  13      213.81      221.72     29.45 o 
   3   9  13      367.84      382.32     36.69 o 
   4   9  13      971.47     1012.23     59.70 o 
   5   9  13      185.03      241.31     41.15 o 
   6   9  13      134.51      111.82     31.65 o 
   7   9  13      344.29      386.13     54.65 o 
 -11  10  13       62.37       54.96     22.07 o 
 -10  10  13       71.53       69.00     22.97 o 
  -9  10  13      449.10      532.62     47.34 o 
  -8  10  13      772.64      854.02     56.84 o 
  -7  10  13      954.94     1059.48     60.18 o 
  -6  10  13      981.76      994.86     55.32 o 
  -5  10  13      757.45      726.49     44.95 o 
  -4  10  13       38.25       13.59     21.34 o 
  -3  10  13      899.87      897.25     73.26 o 
  -2  10  13     2212.24     2179.27     81.97 o 
  -1  10  13       88.39       42.95     27.02 o 
   0  10  13      951.58      995.74     73.62 o 
   1  10  13     1753.91     1796.65     74.96 o 
   2  10  13      846.81      827.88     51.69 o 
   3  10  13      400.37      432.02     53.89 o 
   4  10  13     1608.15     1617.23     75.79 o 
   5  10  13      371.05      367.22     54.88 o 
   6  10  13        2.57       -2.06     18.12 o 
   7  10  13       20.14       23.20     19.63 o 
 -11  11  13      488.98      397.60     50.66 o 
 -10  11  13      294.90      203.51     43.67 o 
  -9  11  13        6.66       16.36     31.08 o 
  -8  11  13     1738.76     1808.10     82.89 o 
  -7  11  13      872.52      909.35     56.02 o 
  -6  11  13      124.44      122.38     21.14 o 
  -5  11  13     2665.30     2668.71     83.58 o 
  -4  11  13       56.45       48.86     21.18 o 
  -3  11  13        5.75       -7.80     19.32 o 
  -2  11  13     1226.79     1371.72     66.68 o 
  -1  11  13       35.22       28.74     12.64 o 
   0  11  13     1105.02     1105.13     60.29 o 
   1  11  13       70.37       65.31     24.72 o 
   2  11  13     1033.80     1033.38     58.00 o 
   3  11  13       12.58       14.74     12.62 o 
   4  11  13       41.04       46.41     18.28 o 
   5  11  13      569.32      524.25     45.51 o 
   6  11  13      271.92      282.93     34.83 o 
   7  11  13      140.96      123.00     35.85 o 
 -10  12  13        0.76      -16.69     19.67 o 
  -9  12  13      926.71      981.28    126.25 o 
  -8  12  13      793.68      905.61     87.74 o 
  -7  12  13        0.74        4.44     13.59 o 
  -6  12  13     1692.91     1559.16    104.44 o 
  -5  12  13     6145.68     6002.92    198.54 o 
  -4  12  13       68.81       37.90     17.53 o 
  -3  12  13        2.29      -23.02     23.74 o 
  -2  12  13      910.42      969.19     73.53 o 
  -1  12  13       42.54       33.38     12.91 o 
   0  12  13      115.52       93.80     19.59 o 
   1  12  13     1659.56     1774.16    102.59 o 
   2  12  13      563.56      556.59     59.07 o 
   3  12  13        4.64       27.22     17.05 o 
   4  12  13     2240.73     2120.92     87.69 o 
   5  12  13     1160.79     1200.06     68.80 o 
   6  12  13        5.54       -0.89     19.51 o 
 -10  13  13       63.84       63.02     29.77 o 
  -9  13  13       77.60       70.52     32.86 o 
  -8  13  13      264.44      374.96     58.56 o 
  -7  13  13      167.11      195.85     40.87 o 
  -6  13  13       95.58      119.90     33.80 o 
  -5  13  13      308.91      332.80     50.20 o 
  -4  13  13     3069.68     3004.77    140.99 o 
  -3  13  13      240.08      190.23     36.28 o 
  -2  13  13      197.37      174.40     25.69 o 
  -1  13  13      667.33      592.12     45.95 o 
   0  13  13      107.08      123.69     23.15 o 
   1  13  13       41.24       22.32     15.00 o 
   2  13  13       86.32      113.64     31.53 o 
   3  13  13       40.79       36.12     15.31 o 
   4  13  13       20.94       46.33     27.21 o 
   5  13  13      176.05      156.53     36.92 o 
   6  13  13      659.49      671.77     72.44 o 
  -9  14  13      254.74      221.51     47.77 o 
  -8  14  13        6.80       15.39     19.75 o 
  -7  14  13       38.88        3.35     18.44 o 
  -6  14  13      238.72      279.93     47.07 o 
  -5  14  13      829.63      923.60     81.41 o 
  -4  14  13      297.26      302.82     48.72 o 
  -3  14  13      222.53      278.53     44.78 o 
  -2  14  13        7.21        2.76     29.48 o 
  -1  14  13       14.67       43.07     18.84 o 
   0  14  13      563.81      556.80     74.61 o 
   1  14  13       89.40       49.92     17.15 o 
   2  14  13      115.20      104.10     29.33 o 
   3  14  13       62.83       67.98     25.19 o 
   4  14  13        3.08       38.25     22.32 o 
   5  14  13      190.98      166.95     39.97 o 
  -8  15  13       23.34       36.80     22.90 o 
  -7  15  13        1.20      -10.86     19.33 o 
  -6  15  13       30.78       39.18     21.52 o 
  -5  15  13      141.50      129.78     33.33 o 
  -4  15  13      207.45      209.66     44.26 o 
  -3  15  13      382.81      335.32     51.49 o 
  -2  15  13      179.85      152.97     34.81 o 
  -1  15  13      905.82      849.31     77.37 o 
   0  15  13       23.96       65.63     19.50 o 
   1  15  13       73.03      102.49     23.03 o 
   2  15  13      177.33      190.43     40.14 o 
   3  15  13       63.12       26.58     18.93 o 
   4  15  13      414.22      385.66     54.80 o 
  -7  16  13       22.66       -6.36     21.21 o 
  -6  16  13        0.59       21.53     20.77 o 
  -5  16  13       78.33       79.93     29.59 o 
  -4  16  13       90.75       51.61     24.64 o 
  -3  16  13      226.27      270.78     47.09 o 
  -2  16  13       17.26       10.87     15.81 o 
  -1  16  13      489.59      488.37     59.18 o 
   0  16  13       34.24       37.47     23.99 o 
   1  16  13       83.26      112.42     32.38 o 
   2  16  13      113.36      167.72     38.60 o 
   3  16  13      227.31      227.23     42.05 o 
  -6  17  13      177.29      194.80     41.02 o 
  -5  17  13      196.94      198.18     41.64 o 
  -4  17  13      233.16      269.93     47.59 o 
  -3  17  13       13.94       48.41     25.39 o 
  -2  17  13     1054.08     1147.06     92.42 o 
  -1  17  13       10.44        9.20     17.66 o 
   0  17  13       15.73       19.68     19.18 o 
   1  17  13      447.52      490.67     60.89 o 
   2  17  13      165.31      192.93     39.16 o 
  -4  18  13      206.03      233.27     45.79 o 
  -3  18  13       37.02       60.02     26.64 o 
  -2  18  13        2.20       -5.07     19.93 o 
  -1  18  13      119.65       87.40     30.19 o 
   0  18  13        4.63       19.39     21.45 o 
 -13   0  14       60.70      104.77     48.65 o 
 -12   0  14      467.78      453.43     78.37 o 
 -11   0  14       13.52       40.29     27.55 o 
 -10   0  14       10.29       -0.60     20.71 o 
  -9   0  14      246.59      275.10     58.18 o 
  -8   0  14     4344.50     4313.75    197.97 o 
  -7   0  14       13.78      152.80     43.33 o 
  -6   0  14      180.24      161.17     36.67 o 
  -5   0  14    11773.11    11741.35    219.33 o 
  -4   0  14      603.51      560.66     48.70 o 
  -3   0  14       57.42       37.18     14.63 o 
  -2   0  14      123.14      126.57     18.46 o 
  -1   0  14       46.25       22.99     17.84 o 
   0   0  14     1457.50     1925.62     86.79 o 
   1   0  14     7198.68     7028.94    128.44 o 
   2   0  14     3338.46     3328.13    108.48 o 
   3   0  14      135.06      159.75     28.73 o 
   4   0  14     2433.93     2663.89    107.29 o 
   5   0  14      172.91      199.68     33.02 o 
   6   0  14      256.83      360.37     44.36 o 
   7   0  14     1208.27     1313.51     82.93 o 
   8   0  14     1462.03     1394.50     90.31 o 
 -13   1  14      542.14      595.44     66.78 o 
 -12   1  14       79.44       78.16     28.02 o 
 -11   1  14        5.32        6.84     16.87 o 
 -10   1  14        8.17       11.75     16.32 o 
  -9   1  14        0.98       12.10     22.90 o 
  -8   1  14     1365.30     1330.73     78.04 o 
  -7   1  14     7137.92     7062.31    172.67 o 
  -6   1  14      721.66      754.70     82.97 o 
  -5   1  14     2221.65     2181.59     67.32 o 
  -4   1  14    11163.70    10646.61    180.53 o 
  -3   1  14      905.21      838.69     38.84 o 
  -2   1  14       19.21       11.43      6.29 o 
  -1   1  14       30.52       18.59      5.93 o 
   0   1  14     2463.43     2546.30     54.36 o 
   1   1  14       15.23       49.33     10.42 o 
   2   1  14     3404.67     3629.61     83.11 o 
   3   1  14     5623.39     5774.01    106.19 o 
   4   1  14      501.83      498.64     34.39 o 
   5   1  14       49.09       45.24     13.91 o 
   6   1  14     6916.48     7169.41    108.20 o 
   7   1  14      922.66      982.12     50.84 o 
   8   1  14       67.81       50.39     15.80 o 
 -13   2  14       59.73       52.40     21.84 o 
 -12   2  14       79.40       96.92     27.86 o 
 -11   2  14        3.55      -11.95     21.52 o 
 -10   2  14        1.59      -11.54     17.94 o 
  -9   2  14      523.62      510.04     51.54 o 
  -8   2  14      481.94      443.57     47.33 o 
  -7   2  14     1785.34     1775.15     87.54 o 
  -6   2  14     2074.89     2034.07     66.85 o 
  -5   2  14      902.69      892.13     38.17 o 
  -4   2  14        1.30       20.29     10.00 o 
  -3   2  14      663.65      739.45     36.06 o 
  -2   2  14     1082.74     1072.37     34.97 o 
  -1   2  14       33.17       39.76      9.11 o 
   0   2  14     1079.07     1087.38     41.53 o 
   1   2  14     3247.72     3311.36     62.35 o 
   2   2  14     4968.86     4942.62     93.66 o 
   3   2  14      226.08      236.96     22.48 o 
   4   2  14      132.32      134.55     18.06 o 
   5   2  14        1.21       -5.11     11.23 o 
   6   2  14      368.58      373.64     31.90 o 
   7   2  14      270.22      277.21     28.36 o 
   8   2  14      380.57      358.38     33.89 o 
 -13   3  14       34.52       32.27     83.94 o 
 -12   3  14       53.29       81.23     26.20 o 
 -11   3  14        1.46       -0.39     17.41 o 
 -10   3  14       19.51        8.16     17.55 o 
  -9   3  14      241.22      246.20     36.85 o 
  -8   3  14        1.46      -15.63     17.40 o 
  -7   3  14       48.72       51.24     20.07 o 
  -6   3  14     7545.38     7589.10    260.80 o 
  -5   3  14     7880.73     7693.68    108.61 o 
  -4   3  14     2026.30     2032.77     62.36 o 
  -3   3  14     2294.16     2305.90     62.86 o 
  -2   3  14      124.27      130.83     13.90 o 
  -1   3  14      811.72      873.28     31.33 o 
   0   3  14        0.26        9.59      6.91 o 
   1   3  14      657.89      616.21     52.46 o 
   2   3  14      414.98      412.45     25.69 o 
   3   3  14      283.96      253.43     23.30 o 
   4   3  14      291.57      279.14     19.67 o 
   5   3  14      503.08      525.43     34.77 o 
   6   3  14      297.97      359.70     31.46 o 
   7   3  14     1393.37     1476.19     52.48 o 
   8   3  14       71.80       40.81     21.49 o 
 -13   4  14       76.20       48.93     45.47 o 
 -12   4  14       18.25      -25.05     50.81 o 
 -11   4  14      144.48      128.01     30.22 o 
 -10   4  14      740.72      802.22     67.64 o 
  -9   4  14        2.86       50.31     20.74 o 
  -8   4  14      239.87      243.53     38.48 o 
  -7   4  14     4475.35     4528.34    137.45 o 
  -6   4  14     2822.70     2720.66    101.50 o 
  -5   4  14     1443.78     1478.97     57.89 o 
  -4   4  14     6303.32     6026.39    111.95 o 
  -3   4  14      778.13      801.25     36.89 o 
  -2   4  14       59.29       67.33     10.40 o 
  -1   4  14     6549.47     6246.17     81.33 o 
   0   4  14      337.86      281.69     17.70 o 
   1   4  14        5.45        5.41      7.50 o 
   2   4  14     1034.66      961.68     37.26 o 
   3   4  14     4688.99     4575.49    151.38 o 
   4   4  14      217.37      242.06     22.60 o 
   5   4  14     1606.73     1625.09     59.16 o 
   6   4  14      159.28      163.94     21.05 o 
   7   4  14      622.40      588.88     41.02 o 
   8   4  14      155.92      148.55     22.92 o 
 -12   5  14      277.77      225.07     46.86 o 
 -11   5  14      900.40      950.35     74.83 o 
 -10   5  14      106.60      146.18     31.00 o 
  -9   5  14      322.55      327.81     42.29 o 
  -8   5  14     1334.34     1315.61     78.09 o 
  -7   5  14       21.14       36.13     18.15 o 
  -6   5  14     1629.99     1529.88     91.07 o 
  -5   5  14     4347.21     4359.08     80.48 o 
  -4   5  14      184.02      264.33     23.66 o 
  -3   5  14      192.58      172.06     17.77 o 
  -2   5  14     3912.11     3758.19     67.81 o 
  -1   5  14     1539.63     1545.32     50.47 o 
   0   5  14        5.77       11.86      5.17 o 
   1   5  14     1205.74     1160.82     38.51 o 
   2   5  14       10.48       14.45      7.75 o 
   3   5  14       75.34      107.06     13.85 o 
   4   5  14     1878.94     1906.08     61.98 o 
   5   5  14     5059.97     5107.43    103.60 o 
   6   5  14      184.87      182.75     22.40 o 
   7   5  14      156.98      166.32     24.16 o 
   8   5  14     1411.34     1316.30     94.57 o 
 -12   6  14        6.58      -38.50     25.67 o 
 -11   6  14      425.11      448.67     84.32 o 
 -10   6  14      675.26      756.45     65.16 o 
  -9   6  14       36.21       36.78     32.71 o 
  -8   6  14      192.16      226.71     33.36 o 
  -7   6  14     1399.64     1448.17     69.86 o 
  -6   6  14       85.56       67.38     15.94 o 
  -5   6  14      544.49      541.07     40.01 o 
  -4   6  14    10382.07     9908.96    154.42 o 
  -3   6  14      114.34      112.62     10.75 o 
  -2   6  14      700.34      736.02     29.13 o 
  -1   6  14     2984.65     2853.93     55.40 o 
   0   6  14     2098.84     2105.96     45.37 o 
   1   6  14     1497.96     1443.71     34.64 o 
   2   6  14      498.59      543.71     31.49 o 
   3   6  14      199.61      167.21     15.79 o 
   4   6  14      257.12      265.29     22.77 o 
   5   6  14     1260.64     1256.90     51.39 o 
   6   6  14      888.74     1042.37     82.63 o 
   7   6  14      561.95      547.09     64.11 o 
   8   6  14       11.11        7.99     17.55 o 
 -12   7  14       43.93       -7.40     21.62 o 
 -11   7  14       63.81       44.33     23.31 o 
 -10   7  14      761.67      625.39     59.87 o 
  -9   7  14        5.23       19.09     16.92 o 
  -8   7  14       41.14       50.85     27.01 o 
  -7   7  14       29.21       56.93     28.52 o 
  -6   7  14       16.61        9.67      9.95 o 
  -5   7  14       10.89        4.57      9.09 o 
  -4   7  14     2806.74     2607.21    108.20 o 
  -3   7  14      730.84      745.25     39.06 o 
  -2   7  14      221.37      210.56     10.52 o 
  -1   7  14     1371.34     1433.23     43.15 o 
   0   7  14     4051.54     3998.74     94.89 o 
   1   7  14       23.78       32.61      6.13 o 
   2   7  14      390.10      408.11     38.29 o 
   3   7  14      656.05      602.16     45.04 o 
   4   7  14      241.47      232.67     53.96 o 
   5   7  14       33.04       42.37     24.45 o 
   6   7  14        3.30       -8.09     16.27 o 
   7   7  14       17.34       30.14     25.84 o 
   8   7  14      233.57      178.40     27.19 o 
 -12   8  14      484.89      487.79     57.28 o 
 -11   8  14       26.19      -12.57     51.13 o 
 -10   8  14        2.57      -34.98     23.32 o 
  -9   8  14     1156.58     1330.74     82.50 o 
  -8   8  14      956.30      852.49     57.35 o 
  -7   8  14       12.03        6.51     13.88 o 
  -6   8  14       58.23       41.74     14.21 o 
  -5   8  14     1172.35     1167.84     62.24 o 
  -4   8  14       19.78       31.90      8.83 o 
  -3   8  14       21.97        9.69      7.76 o 
  -2   8  14      805.90      789.51     25.12 o 
  -1   8  14     1664.55     1593.76     35.17 o 
   0   8  14     2509.13     2468.09     74.63 o 
   1   8  14     2421.43     2425.40     87.35 o 
   2   8  14      144.45       83.85     18.73 o 
   3   8  14       61.84       92.33     44.00 o 
   4   8  14      194.73      167.26     25.78 o 
   5   8  14       36.19        8.96     17.84 o 
   6   8  14        2.86       12.91     17.85 o 
   7   8  14      116.43      117.74     31.34 o 
 -11   9  14       20.80      -13.98     23.77 o 
 -10   9  14      111.17       29.34     15.56 o 
  -9   9  14      637.04      638.28     52.12 o 
  -8   9  14      728.92      682.46     51.71 o 
  -7   9  14     1974.34     1833.59     80.13 o 
  -6   9  14      738.60      789.97     50.31 o 
  -5   9  14       19.26        8.61     10.16 o 
  -4   9  14     1061.72     1049.28     36.53 o 
  -3   9  14       58.06      105.39     34.20 o 
  -2   9  14     1384.46     1447.87     68.47 o 
  -1   9  14     2173.61     2067.25     81.73 o 
   0   9  14     4479.72     4472.25    121.03 o 
   1   9  14      183.68      176.00     24.96 o 
   2   9  14       47.35       37.35     15.15 o 
   3   9  14      894.85      886.76     56.58 o 
   4   9  14      936.19     1019.85     61.85 o 
   5   9  14      183.62      195.53     50.22 o 
   6   9  14      279.79      197.74     40.44 o 
   7   9  14       59.53       67.33     27.64 o 
 -11  10  14      367.39      261.95     39.48 o 
 -10  10  14      124.57       64.86     29.48 o 
  -9  10  14       15.28        8.23     14.09 o 
  -8  10  14     1139.66     1125.47     66.38 o 
  -7  10  14      705.05      712.17     50.36 o 
  -6  10  14      421.37      401.26     36.79 o 
  -5  10  14     3008.24     2982.90     91.12 o 
  -4  10  14       47.32      -21.14     23.96 o 
  -3  10  14     5347.25     5297.04    177.45 o 
  -2  10  14     1069.73     1107.14     61.97 o 
  -1  10  14      200.42      173.62     25.45 o 
   0  10  14       74.83       77.39     17.77 o 
   1  10  14      183.99      185.11     27.33 o 
   2  10  14      216.49      226.71     30.23 o 
   3  10  14      462.86      554.62     45.64 o 
   4  10  14      135.03       93.13     37.27 o 
   5  10  14      658.91      748.07     56.69 o 
   6  10  14      108.38       72.63     30.30 o 
   7  10  14      203.03      217.84     44.49 o 
 -10  11  14        5.75       -7.84     32.73 o 
  -9  11  14       91.77       24.20     18.24 o 
  -8  11  14      176.20      180.55     28.64 o 
  -7  11  14      107.53      159.78     26.39 o 
  -6  11  14     1058.29      980.52     55.48 o 
  -5  11  14     1989.26     1896.43     81.80 o 
  -4  11  14       93.34       26.16     15.79 o 
  -3  11  14      170.49      199.54     39.42 o 
  -2  11  14     5036.28     5225.83    148.07 o 
  -1  11  14        5.43       22.78     15.32 o 
   0  11  14       92.09       82.61     19.33 o 
   1  11  14       61.05       65.39     16.08 o 
   2  11  14      468.41      462.81     41.15 o 
   3  11  14       80.62      112.86     24.49 o 
   4  11  14      731.29      701.68     52.14 o 
   5  11  14      104.17      148.42     27.59 o 
   6  11  14       62.65       60.89     21.93 o 
 -10  12  14       25.31       -5.25     18.29 o 
  -9  12  14       47.38       29.81     35.27 o 
  -8  12  14      170.95      221.02     43.90 o 
  -7  12  14      308.47      297.93     49.85 o 
  -6  12  14       17.58        7.35     20.93 o 
  -5  12  14       11.80       48.69     24.17 o 
  -4  12  14      649.99      583.68     64.42 o 
  -3  12  14       53.55       15.93     17.65 o 
  -2  12  14      113.53      174.78     27.28 o 
  -1  12  14      400.33      385.80     37.35 o 
   0  12  14      158.32      138.16     36.69 o 
   1  12  14        0.59       -0.34     11.79 o 
   2  12  14      172.52      176.78     38.25 o 
   3  12  14      218.62      255.54     32.35 o 
   4  12  14       12.76      -16.29     15.73 o 
   5  12  14       17.86       17.20     19.53 o 
   6  12  14      197.73      204.36     42.90 o 
  -9  13  14      591.56      643.03     77.03 o 
  -8  13  14       95.92      129.87     37.83 o 
  -7  13  14      451.36      536.11     66.46 o 
  -6  13  14      125.28       85.24     27.07 o 
  -5  13  14       67.06       50.38     24.04 o 
  -4  13  14      991.33     1008.79     85.56 o 
  -3  13  14       19.88       15.45     20.71 o 
  -2  13  14      112.85      126.82     23.61 o 
  -1  13  14       48.02       24.88     18.04 o 
   0  13  14       13.13      -12.26     13.84 o 
   1  13  14      145.06      166.51     26.83 o 
   2  13  14       35.50       72.53     26.88 o 
   3  13  14      162.71      220.29     41.47 o 
   4  13  14       71.84       54.24     24.64 o 
   5  13  14       99.33       38.98     22.71 o 
  -9  14  14      169.01      192.91     46.04 o 
  -8  14  14      553.10      555.44     71.51 o 
  -7  14  14        4.40       27.92     24.97 o 
  -6  14  14      128.48      109.72     30.14 o 
  -5  14  14      323.54      310.76     51.34 o 
  -4  14  14      218.79      193.32     38.88 o 
  -3  14  14     1642.63     1705.37    108.73 o 
  -2  14  14      762.39      742.54     77.02 o 
  -1  14  14      153.63      133.83     24.74 o 
   0  14  14      313.96      337.77     37.40 o 
   1  14  14      132.72      131.02     24.88 o 
   2  14  14      164.49      182.75     39.46 o 
   3  14  14       74.04       71.69     29.00 o 
   4  14  14       15.92       -5.83     16.55 o 
  -8  15  14       77.56       75.74     34.43 o 
  -7  15  14       40.92       44.89     27.38 o 
  -6  15  14       21.62       16.10     17.79 o 
  -5  15  14       39.25       26.33     20.80 o 
  -4  15  14     1114.82     1171.04     93.67 o 
  -3  15  14     1403.76     1449.00    103.15 o 
  -2  15  14      231.29      294.67     50.07 o 
  -1  15  14       24.57       18.75     20.04 o 
   0  15  14      390.96      380.52     39.50 o 
   1  15  14        6.35        1.10     11.42 o 
   2  15  14      123.67      117.10     24.04 o 
   3  15  14       16.06       67.55     30.92 o 
  -7  16  14        7.74        0.41     19.06 o 
  -6  16  14        8.52        0.27     16.91 o 
  -5  16  14      336.78      307.83     50.90 o 
  -4  16  14       36.12       84.86     29.74 o 
  -3  16  14      554.76      651.95     71.32 o 
  -2  16  14      898.93      954.87     83.88 o 
  -1  16  14        3.02       14.56     20.17 o 
   0  16  14      102.69      114.44     35.99 o 
   1  16  14      331.58      360.92     52.89 o 
   2  16  14      125.23      167.02     37.94 o 
  -5  17  14      216.51      257.35     48.41 o 
  -4  17  14      832.50      900.81     85.95 o 
  -3  17  14      145.20      197.87     41.52 o 
  -2  17  14      191.15      133.84     37.54 o 
  -1  17  14        3.76       -1.97     15.46 o 
   0  17  14        5.44       13.62     21.02 o 
 -13   1  15       60.83       45.15     23.01 o 
 -12   1  15      220.00      217.99     39.83 o 
 -11   1  15       26.08       31.92     22.46 o 
 -10   1  15       58.67       35.40     40.72 o 
  -9   1  15      108.01      116.41     26.29 o 
  -8   1  15       67.39       63.34     20.42 o 
  -7   1  15     1583.85     1542.81    125.30 o 
  -6   1  15       13.33       53.53     27.46 o 
  -5   1  15     1406.32     1342.89     54.63 o 
  -4   1  15      328.08      281.38     25.19 o 
  -3   1  15       21.32        9.55      7.94 o 
  -2   1  15      299.42      334.31     21.07 o 
  -1   1  15      256.60      211.54     16.78 o 
   0   1  15        3.63       -6.93      7.80 o 
   1   1  15      954.65      902.33     34.51 o 
   2   1  15      481.06      510.14     29.64 o 
   3   1  15     2214.50     2280.21     69.30 o 
   4   1  15       42.13       39.57     12.92 o 
   5   1  15       47.72       52.11     13.84 o 
   6   1  15      155.46      161.51     32.28 o 
   7   1  15        7.98      -11.66     12.62 o 
   8   1  15       21.98       15.92     12.59 o 
 -13   2  15       79.39       80.62     29.16 o 
 -12   2  15      141.28      190.25     39.03 o 
 -11   2  15      123.50      120.00     29.78 o 
 -10   2  15       38.65       43.47     20.61 o 
  -9   2  15      425.49      376.45     45.83 o 
  -8   2  15     1259.95     1185.92     75.68 o 
  -7   2  15      832.33      919.59     64.59 o 
  -6   2  15     5530.34     5246.58    127.85 o 
  -5   2  15       45.36       61.33     13.82 o 
  -4   2  15     3432.95     3346.30     82.14 o 
  -3   2  15     1242.44     1257.27     48.70 o 
  -2   2  15      718.17      687.45     29.44 o 
  -1   2  15        1.19       -3.55      6.36 o 
   0   2  15       64.06       45.22     18.02 o 
   1   2  15     1193.85     1278.15     40.48 o 
   2   2  15     3374.12     3562.85     77.48 o 
   3   2  15       17.48       16.91     16.43 o 
   4   2  15      543.88      534.84     36.02 o 
   5   2  15       84.46       75.11     16.08 o 
   6   2  15       29.98       39.31     12.95 o 
   7   2  15      662.39      608.77     41.20 o 
   8   2  15      513.94      556.30     41.27 o 
 -12   3  15        2.49       10.36     17.31 o 
 -11   3  15      338.10      362.48     49.13 o 
 -10   3  15      379.41      411.42     49.95 o 
  -9   3  15      861.89      886.19     68.79 o 
  -8   3  15     1283.60     1296.38     78.54 o 
  -7   3  15      371.61      403.80     43.51 o 
  -6   3  15      107.79      132.41     23.46 o 
  -5   3  15     1770.53     1784.99     62.35 o 
  -4   3  15       71.33       68.23     24.93 o 
  -3   3  15     2702.38     2606.57     69.78 o 
  -2   3  15      149.38      151.83     16.05 o 
  -1   3  15     1437.40     1503.71     42.23 o 
   0   3  15      798.44      728.92     31.55 o 
   1   3  15      111.85      160.18     17.08 o 
   2   3  15      583.68      586.77     30.90 o 
   3   3  15      275.33      291.53     25.83 o 
   4   3  15      152.25      154.18     15.72 o 
   5   3  15      643.31      698.65     40.23 o 
   6   3  15      179.04      141.75     20.65 o 
   7   3  15      569.38      555.08     41.89 o 
   8   3  15       76.78       84.85     17.88 o 
 -12   4  15      534.00      508.37     59.66 o 
 -11   4  15      355.65      375.36     49.54 o 
 -10   4  15       20.46       26.74     19.39 o 
  -9   4  15     3270.34     3181.02    129.04 o 
  -8   4  15     1456.15     1504.15    137.45 o 
  -7   4  15       16.14       16.32     12.85 o 
  -6   4  15       43.60       23.37     12.22 o 
  -5   4  15        6.06       11.02     20.47 o 
  -4   4  15       18.86       64.72     15.63 o 
  -3   4  15      509.13      518.30     30.81 o 
  -2   4  15     6856.57     6572.48     95.38 o 
  -1   4  15     1022.84     1077.33     35.47 o 
   0   4  15      711.87      663.98     28.07 o 
   1   4  15     3444.13     3639.81     67.08 o 
   2   4  15      114.21      169.61     23.84 o 
   3   4  15      218.89      216.04     19.99 o 
   4   4  15      828.57      834.91     40.99 o 
   5   4  15      553.65      563.42     35.95 o 
   6   4  15        2.31       13.07     16.32 o 
   7   4  15      899.07      828.94     64.40 o 
   8   4  15      867.63      823.43     75.17 o 
 -12   5  15       29.09       30.94     22.12 o 
 -11   5  15      148.04      136.00     31.01 o 
 -10   5  15        1.91        7.99     16.20 o 
  -9   5  15       16.47       43.17     22.10 o 
  -8   5  15        6.91       -1.30     19.40 o 
  -7   5  15      228.75      241.95     32.45 o 
  -6   5  15      202.23      157.10     23.36 o 
  -5   5  15     2468.07     2399.19    110.56 o 
  -4   5  15     6653.41     6651.57    111.10 o 
  -3   5  15        0.81       -7.61      8.28 o 
  -2   5  15       96.11       94.90     12.00 o 
  -1   5  15      478.19      462.17     23.65 o 
   0   5  15      167.28      193.84     15.84 o 
   1   5  15       25.80       44.80     11.21 o 
   2   5  15      252.40      209.78     18.70 o 
   3   5  15     1315.74     1288.48     43.21 o 
   4   5  15     1031.06      975.14     43.58 o 
   5   5  15      482.05      490.65     33.74 o 
   6   5  15       62.12       85.81     29.98 o 
   7   5  15      160.32      218.28     43.85 o 
 -12   6  15        5.78       -7.71     19.71 o 
 -11   6  15      247.71      248.28     41.52 o 
 -10   6  15     1652.87     1785.04    100.87 o 
  -9   6  15      372.57      421.08     47.76 o 
  -8   6  15      379.60      395.47     40.48 o 
  -7   6  15     1061.38     1114.66     62.40 o 
  -6   6  15       49.29       17.64     13.59 o 
  -5   6  15      372.87      319.68     39.59 o 
  -4   6  15     6917.52     6941.50    261.40 o 
  -3   6  15     1681.10     1687.35     52.15 o 
  -2   6  15      648.51      619.91     28.17 o 
  -1   6  15     3362.69     3353.34     63.06 o 
   0   6  15     1687.00     1766.87     58.35 o 
   1   6  15      469.13      482.82     24.00 o 
   2   6  15       88.54       97.10     10.02 o 
   3   6  15       48.54       53.46      9.68 o 
   4   6  15        0.75       -2.45     33.43 o 
   5   6  15      514.84      532.52     58.86 o 
   6   6  15     2826.35     2972.58    141.16 o 
   7   6  15      393.24      422.17     57.11 o 
 -12   7  15       15.54      -40.22     26.81 o 
 -11   7  15      541.82      581.10     61.48 o 
 -10   7  15      118.41      108.62     28.81 o 
  -9   7  15     1948.90     1921.12    100.94 o 
  -8   7  15      166.89      127.74     22.84 o 
  -7   7  15       40.18       60.66     18.69 o 
  -6   7  15       80.81       68.96     16.08 o 
  -5   7  15     2496.40     2476.37     69.08 o 
  -4   7  15     7293.88     7318.97    110.63 o 
  -3   7  15     1030.38     1012.18     38.26 o 
  -2   7  15      422.59      401.83     29.37 o 
  -1   7  15     1593.71     1498.31     57.45 o 
   0   7  15     6399.43     6344.21    124.62 o 
   1   7  15      809.90      874.00     31.14 o 
   2   7  15      518.65      532.14     42.83 o 
   3   7  15       35.43       29.21     13.64 o 
   4   7  15     1991.45     2078.23     88.09 o 
   5   7  15     4173.99     3944.26    159.08 o 
   6   7  15       93.26      111.86     33.36 o 
   7   7  15       56.68      115.98     39.23 o 
 -11   8  15      296.29      285.59     43.52 o 
 -10   8  15     1078.33     1129.95     80.75 o 
  -9   8  15      424.61      408.47     42.93 o 
  -8   8  15       89.87       95.76     22.29 o 
  -7   8  15      693.45      692.61     50.12 o 
  -6   8  15      508.53      467.85     40.83 o 
  -5   8  15     1013.66     1013.89     43.58 o 
  -4   8  15     4514.65     4415.63     86.56 o 
  -3   8  15      328.47      329.90     70.83 o 
  -2   8  15        6.16       10.16      6.04 o 
  -1   8  15     1622.37     1671.33     75.21 o 
   0   8  15     5314.22     5295.60    112.70 o 
   1   8  15      153.95      129.51     21.01 o 
   2   8  15      666.23      630.66     47.29 o 
   3   8  15      141.78      114.96     23.07 o 
   4   8  15      642.73      674.78     52.34 o 
   5   8  15     1314.95     1448.31    186.62 o 
   6   8  15     1962.02     2049.59    120.26 o 
   7   8  15       20.09      -15.56     21.43 o 
 -11   9  15      103.35       57.10     18.21 o 
 -10   9  15        0.28       21.78     28.15 o 
  -9   9  15     1043.16     1052.49     67.83 o 
  -8   9  15     1064.11     1076.47     65.87 o 
  -7   9  15      132.40      148.10     25.03 o 
  -6   9  15     3671.67     3697.33    132.93 o 
  -5   9  15     6301.83     6227.68    200.71 o 
  -4   9  15      172.36      180.48     35.76 o 
  -3   9  15     1544.11     1617.76     99.23 o 
  -2   9  15      226.93      240.35     30.27 o 
  -1   9  15       15.67       -9.65     13.65 o 
   0   9  15        5.41        7.81     13.20 o 
   1   9  15       10.06       -3.97     11.21 o 
   2   9  15      112.57       97.34     24.22 o 
   3   9  15      286.00      315.99     36.16 o 
   4   9  15     2213.02     2192.50     92.92 o 
   5   9  15     3038.98     3240.85    116.46 o 
   6   9  15       89.17       59.77     25.59 o 
 -11  10  15       84.68       10.96     23.21 o 
 -10  10  15        2.78        1.95     23.29 o 
  -9  10  15       75.13      123.50     26.13 o 
  -8  10  15      123.74      122.81     23.58 o 
  -7  10  15       17.62        4.52     13.65 o 
  -6  10  15       89.20      131.48     24.50 o 
  -5  10  15       11.11       75.59     30.97 o 
  -4  10  15       96.12       47.77     19.24 o 
  -3  10  15      341.00      397.78     53.94 o 
  -2  10  15      456.68      473.14     41.55 o 
  -1  10  15      240.32      177.04     46.34 o 
   0  10  15        2.92      -11.91     25.01 o 
   1  10  15      153.96      127.90     20.70 o 
   2  10  15      118.61      128.53     24.84 o 
   3  10  15      195.08      237.48     48.11 o 
   4  10  15       75.75       53.72     31.06 o 
   5  10  15       41.36       22.06     16.44 o 
   6  10  15      254.93      237.73     36.48 o 
 -10  11  15       75.06       71.55     22.09 o 
  -9  11  15      136.26       96.06     22.25 o 
  -8  11  15      177.93      187.13     60.94 o 
  -7  11  15     2957.87     3038.97    104.12 o 
  -6  11  15      833.85     1006.96     86.55 o 
  -5  11  15      586.59      564.54     63.45 o 
  -4  11  15      821.20      814.18     74.09 o 
  -3  11  15     2991.87     2822.72    135.20 o 
  -2  11  15      461.18      469.56     56.08 o 
  -1  11  15      650.77      712.68     51.91 o 
   0  11  15      195.71      220.94     31.00 o 
   1  11  15       43.50       44.78     16.44 o 
   2  11  15     1408.93     1459.37    102.06 o 
   3  11  15     2693.89     2679.11    162.18 o 
   4  11  15       19.50       15.39     14.90 o 
   5  11  15      286.14      281.61     36.79 o 
 -10  12  15        4.93       24.60     24.12 o 
  -9  12  15        7.42        6.15     16.66 o 
  -8  12  15      558.37      702.96     79.04 o 
  -7  12  15       34.75       74.42     35.13 o 
  -6  12  15     1474.17     1530.31    107.57 o 
  -5  12  15      427.63      450.15     60.29 o 
  -4  12  15      201.71      193.23     38.69 o 
  -3  12  15      429.25      410.82     53.93 o 
  -2  12  15     1866.86     1789.27     81.02 o 
  -1  12  15        3.71        4.29     13.45 o 
   0  12  15       68.67       23.87     33.55 o 
   1  12  15        3.59        9.33     14.29 o 
   2  12  15     2024.66     1954.41    114.01 o 
   3  12  15       24.61       78.92     24.26 o 
   4  12  15      100.44      161.75     27.71 o 
   5  12  15      425.26      411.64     58.17 o 
  -9  13  15       15.60       15.88     18.13 o 
  -8  13  15      128.66      128.87     34.41 o 
  -7  13  15     2858.34     2932.39    155.81 o 
  -6  13  15      599.97      583.79     68.81 o 
  -5  13  15       45.60       25.27     15.58 o 
  -4  13  15     1284.67     1500.79    105.18 o 
  -3  13  15     1793.92     1885.08    114.18 o 
  -2  13  15        4.45       15.30     25.40 o 
  -1  13  15      655.92      642.30     54.25 o 
   0  13  15        2.00        2.30     12.02 o 
   1  13  15       10.08       18.97     16.78 o 
   2  13  15      802.95      874.22     78.90 o 
   3  13  15     1843.93     1806.62    113.60 o 
   4  13  15      137.26      125.57     34.24 o 
  -8  14  15       62.09       71.59     29.54 o 
  -7  14  15        0.00       -5.08     16.81 o 
  -6  14  15      239.33      198.39     40.67 o 
  -5  14  15        0.35       16.37     22.48 o 
  -4  14  15       53.12       53.51     25.62 o 
  -3  14  15       56.06       76.17     31.28 o 
  -2  14  15     1539.71     1595.00     78.45 o 
  -1  14  15       54.71       56.79     17.11 o 
   0  14  15        4.99       10.32     13.40 o 
   1  14  15      117.28      115.97     23.80 o 
   2  14  15      153.33      222.32     33.30 o 
   3  14  15        3.94       43.63     27.87 o 
  -7  15  15      132.34       81.82     31.27 o 
  -6  15  15        2.78      -26.59     26.54 o 
  -5  15  15       13.13      -10.21     19.51 o 
  -4  15  15       89.85       76.38     28.14 o 
  -3  15  15      135.91      152.84     38.52 o 
  -2  15  15      193.01      196.82     44.92 o 
  -1  15  15       32.64       26.18     17.53 o 
   0  15  15        0.81       14.03     13.55 o 
   1  15  15      105.48       89.10     20.81 o 
   2  15  15        5.03       -1.08     17.90 o 
  -6  16  15        0.54      -45.28     31.12 o 
  -5  16  15        0.55       11.25     21.37 o 
  -4  16  15      552.06      615.05     70.78 o 
  -3  16  15       88.93      125.29     35.22 o 
  -2  16  15       12.59       -1.04     21.46 o 
  -1  16  15      557.34      555.91     65.86 o 
   0  16  15      362.69      431.63     59.04 o 
   1  16  15        0.19       -7.06     18.39 o 
  -3  17  15      248.79      329.78     53.85 o 
  -2  17  15      155.86      145.91     35.27 o 
 -12   0  16      573.13      874.31    110.83 o 
 -11   0  16      944.78      848.39    106.08 o 
 -10   0  16       67.92       52.27     28.58 o 
  -9   0  16      355.48      348.98     65.63 o 
  -8   0  16     2002.68     2150.66    147.17 o 
  -7   0  16      112.50      262.69     58.58 o 
  -6   0  16    19255.29    19107.75    306.87 o 
  -5   0  16      905.57      840.75     62.78 o 
  -4   0  16       63.46       93.90     23.38 o 
  -3   0  16      545.36      542.67     48.31 o 
  -2   0  16       38.60       42.53     14.05 o 
  -1   0  16       17.05       17.81      8.79 o 
   0   0  16      130.52      438.57    103.60 o 
   1   0  16     1595.54     1630.77     67.44 o 
   2   0  16     4870.56     4783.44    153.99 o 
   3   0  16       71.41      155.22     33.74 o 
   4   0  16     4632.56     5093.52    157.37 o 
   5   0  16       26.26       33.51     17.37 o 
   6   0  16       19.87       14.61     12.02 o 
   7   0  16      331.47      401.91     47.84 o 
 -12   1  16      163.27      133.91     33.26 o 
 -11   1  16      810.26      864.41     74.94 o 
 -10   1  16      356.20      377.87     48.27 o 
  -9   1  16       67.47       13.60     17.52 o 
  -8   1  16      275.15      334.82     41.81 o 
  -7   1  16    12933.07    13185.66    181.05 o 
  -6   1  16    11952.17    11785.14    239.17 o 
  -5   1  16      229.24      262.44     25.63 o 
  -4   1  16     1587.00     1656.62     59.61 o 
  -3   1  16     1289.49     1283.58     80.65 o 
  -2   1  16      114.69      122.64     14.02 o 
  -1   1  16       42.45       49.81      9.78 o 
   0   1  16      143.93      144.11     14.73 o 
   1   1  16      108.51      114.59     14.82 o 
   2   1  16     2784.21     2744.22     63.44 o 
   3   1  16    10687.59    10598.21    170.61 o 
   4   1  16     1691.85     1796.06     85.88 o 
   5   1  16       40.82       38.32     13.94 o 
   6   1  16        5.37        0.16     10.14 o 
   7   1  16      345.72      379.69     42.40 o 
 -12   2  16      233.36      292.65     45.95 o 
 -11   2  16      326.47      347.69     48.47 o 
 -10   2  16      153.71      177.65     34.21 o 
  -9   2  16       37.94       35.37     23.64 o 
  -8   2  16     1003.08     1136.18    119.37 o 
  -7   2  16      554.46      617.09     72.07 o 
  -6   2  16     5068.07     4938.98    125.36 o 
  -5   2  16     2182.26     2150.08     70.67 o 
  -4   2  16     2257.28     2276.13     69.32 o 
  -3   2  16      445.74      400.89     46.04 o 
  -2   2  16      441.39      427.81     29.57 o 
  -1   2  16        5.13       -3.20     10.06 o 
   0   2  16       42.68       23.65      8.08 o 
   1   2  16      327.30      358.15     22.92 o 
   2   2  16       71.09      117.67     23.80 o 
   3   2  16      637.82      770.44     42.31 o 
   4   2  16      890.75      945.28     48.86 o 
   5   2  16      574.35      516.03     29.50 o 
   6   2  16      141.77      137.86     20.62 o 
   7   2  16       97.96      100.19     19.02 o 
 -12   3  16        9.48       36.29     21.75 o 
 -11   3  16      238.50      239.94     40.89 o 
 -10   3  16        7.81       13.81     21.03 o 
  -9   3  16      114.80      109.76     27.05 o 
  -8   3  16        5.07        8.92     13.38 o 
  -7   3  16        2.76       20.57     13.70 o 
  -6   3  16     1600.46     1642.29     63.82 o 
  -5   3  16     1351.71     1282.29     54.53 o 
  -4   3  16      922.60      920.14     44.77 o 
  -3   3  16       13.15        5.24      7.90 o 
  -2   3  16       45.41       41.71      9.61 o 
  -1   3  16       22.96       17.22      7.42 o 
   0   3  16       12.07       12.29      7.63 o 
   1   3  16     1355.39     1283.64     42.41 o 
   2   3  16     1213.28     1301.97     46.87 o 
   3   3  16      173.65      146.90     17.33 o 
   4   3  16     2366.73     2223.13     57.38 o 
   5   3  16     1181.94     1260.84     54.84 o 
   6   3  16       33.11       45.37     15.12 o 
   7   3  16       69.38       66.89     13.74 o 
 -12   4  16       34.21       14.81     20.24 o 
 -11   4  16        2.73      -16.73     18.48 o 
 -10   4  16     1334.50     1380.92     89.95 o 
  -9   4  16      711.15      743.58     63.99 o 
  -8   4  16       68.36      139.69     22.49 o 
  -7   4  16     2892.70     2819.91    100.67 o 
  -6   4  16     1325.31     1362.01     50.17 o 
  -5   4  16       64.02       81.19     27.71 o 
  -4   4  16     6223.81     5958.48    147.39 o 
  -3   4  16      669.63      664.73     35.76 o 
  -2   4  16       77.19       66.54     14.11 o 
  -1   4  16      249.81      244.08     18.15 o 
   0   4  16      265.31      337.29     21.17 o 
   1   4  16      180.25      188.79     16.68 o 
   2   4  16      940.93     1037.92     46.73 o 
   3   4  16      457.51      426.39     28.09 o 
   4   4  16      463.94      462.64     31.87 o 
   5   4  16      326.53      350.91     29.29 o 
   6   4  16     3409.95     3344.08    149.47 o 
   7   4  16      585.54      635.47     69.61 o 
 -12   5  16      781.95      806.96     75.34 o 
 -11   5  16        3.72       -4.30     18.51 o 
 -10   5  16        0.00      -22.89     21.75 o 
  -9   5  16     3111.11     2993.81    128.35 o 
  -8   5  16       66.80       61.08     19.35 o 
  -7   5  16      301.94      341.11     41.82 o 
  -6   5  16      764.53      759.28     37.62 o 
  -5   5  16     3823.86     3902.95     92.50 o 
  -4   5  16      734.55      799.66     41.47 o 
  -3   5  16      176.83      187.69     34.95 o 
  -2   5  16       29.00       24.67      9.96 o 
  -1   5  16      851.51      766.96     30.64 o 
   0   5  16        5.00        4.84      7.44 o 
   1   5  16     1954.29     2119.90     52.51 o 
   2   5  16       19.06       44.54      9.77 o 
   3   5  16       21.97        9.00      9.15 o 
   4   5  16      311.42      316.22     35.67 o 
   5   5  16     2374.48     2370.10    122.29 o 
   6   5  16      273.79      334.64     52.29 o 
   7   5  16     1023.33     1106.24     91.60 o 
 -12   6  16       36.63       37.92     26.13 o 
 -11   6  16        2.80       -7.36     19.32 o 
 -10   6  16     1005.82      914.77     73.39 o 
  -9   6  16      708.21      706.89     87.90 o 
  -8   6  16       27.73       43.90     16.88 o 
  -7   6  16       15.82       14.21     12.71 o 
  -6   6  16      491.10      496.84     29.76 o 
  -5   6  16     2093.14     1979.41     66.12 o 
  -4   6  16    11430.93    11147.17    144.12 o 
  -3   6  16     1230.71     1129.86     43.64 o 
  -2   6  16      230.64      216.47     17.58 o 
  -1   6  16      822.37      898.43     34.42 o 
   0   6  16     5299.32     5394.92     78.91 o 
   1   6  16      424.55      485.97     25.23 o 
   2   6  16      421.76      329.28     23.86 o 
   3   6  16       41.09       39.85     14.31 o 
   4   6  16     1154.71     1268.50     70.84 o 
   5   6  16       81.56       37.43     22.77 o 
   6   6  16     1836.49     1929.69    116.20 o 
   7   6  16       63.25       72.67     30.42 o 
 -11   7  16      113.73       92.68     27.74 o 
 -10   7  16      117.28       76.77     25.04 o 
  -9   7  16      262.51      311.86     39.03 o 
  -8   7  16      277.87      269.29     49.22 o 
  -7   7  16      311.02      307.29     34.83 o 
  -6   7  16      447.90      410.78     26.68 o 
  -5   7  16      390.17      389.94     29.55 o 
  -4   7  16     3267.33     3288.08    137.41 o 
  -3   7  16       91.44       82.36     24.74 o 
  -2   7  16       71.56       52.41     11.26 o 
  -1   7  16      114.37       87.13     10.91 o 
   0   7  16      270.74      313.40     31.76 o 
   1   7  16       18.21       19.59     12.19 o 
   2   7  16      129.05      135.53     24.53 o 
   3   7  16       19.05        4.03     17.86 o 
   4   7  16       11.67       -3.03     26.76 o 
   5   7  16      253.42      278.09     36.57 o 
   6   7  16      257.01      257.11     46.13 o 
 -11   8  16      522.18      542.27     60.20 o 
 -10   8  16        0.26       -3.47     17.48 o 
  -9   8  16       48.40       60.89     24.71 o 
  -8   8  16      803.47      801.39     57.51 o 
  -7   8  16       35.01       33.18     18.22 o 
  -6   8  16      113.46      108.93     18.89 o 
  -5   8  16      227.88      170.44     28.97 o 
  -4   8  16       24.92       66.10     17.71 o 
  -3   8  16       87.21       77.88     24.43 o 
  -2   8  16      123.98      111.32     20.57 o 
  -1   8  16        0.85      -10.77     13.82 o 
   0   8  16       54.05      105.03     22.56 o 
   1   8  16     2774.37     2714.08     84.72 o 
   2   8  16       11.96       16.54     14.32 o 
   3   8  16        0.21       29.47     17.30 o 
   4   8  16        0.35      -28.71     20.06 o 
   5   8  16      187.36      141.89     28.40 o 
   6   8  16       24.92       23.12     16.90 o 
 -11   9  16      624.63      601.31     84.27 o 
 -10   9  16      264.28      348.52     42.08 o 
  -9   9  16      331.18      366.43     41.08 o 
  -8   9  16      158.06      156.03     27.41 o 
  -7   9  16      862.86      903.25     58.87 o 
  -6   9  16       11.34       28.24     45.96 o 
  -5   9  16      758.00      711.10     70.46 o 
  -4   9  16      162.78      175.35     36.28 o 
  -3   9  16      135.89      182.54     36.64 o 
  -2   9  16        0.36       -3.09     24.63 o 
  -1   9  16        9.88       -2.34     12.31 o 
   0   9  16      438.48      384.94     38.43 o 
   1   9  16       87.28      165.29     24.09 o 
   2   9  16        7.20        1.77     13.77 o 
   3   9  16     2058.12     2191.66     92.66 o 
   4   9  16        0.36      -12.89     17.52 o 
   5   9  16      742.93      694.79     56.87 o 
   6   9  16       60.03       33.00     16.67 o 
 -10  10  16      207.41      224.05     34.64 o 
  -9  10  16      276.57      238.71     35.31 o 
  -8  10  16      326.74      316.63     37.93 o 
  -7  10  16      622.47      629.56     49.24 o 
  -6  10  16     1535.86     1529.39     71.88 o 
  -5  10  16       68.76       45.17     20.54 o 
  -4  10  16      220.59      178.43     36.90 o 
  -3  10  16      343.60      342.85     48.30 o 
  -2  10  16       14.30       38.20     16.45 o 
  -1  10  16      440.69      433.71     41.46 o 
   0  10  16      174.93      171.46     27.06 o 
   1  10  16      764.62      738.61     45.79 o 
   2  10  16     1925.88     1927.64     86.04 o 
   3  10  16      609.91      649.97     52.01 o 
   4  10  16      306.84      368.92     41.03 o 
   5  10  16       34.68       44.95     49.41 o 
 -10  11  16        0.26       -3.27     15.92 o 
  -9  11  16      333.19      336.97     56.26 o 
  -8  11  16      273.60      282.85     51.12 o 
  -7  11  16       91.02      106.95     38.09 o 
  -6  11  16       40.84       50.39     26.38 o 
  -5  11  16      415.02      411.51     56.71 o 
  -4  11  16        0.96       -2.05     18.89 o 
  -3  11  16      120.16      129.99     33.70 o 
  -2  11  16      216.78      209.55     30.28 o 
  -1  11  16      300.25      311.17     44.54 o 
   0  11  16        0.41       -0.58     14.48 o 
   1  11  16       28.55       20.21     15.53 o 
   2  11  16      217.24      275.13     36.15 o 
   3  11  16      207.93      245.82     34.08 o 
   4  11  16       87.08       53.88     23.97 o 
   5  11  16      356.44      406.46     60.33 o 
  -9  12  16       62.85      114.57     36.79 o 
  -8  12  16       16.89       14.26     18.98 o 
  -7  12  16        1.84       -0.76     24.08 o 
  -6  12  16       28.26       45.44     26.75 o 
  -5  12  16        8.34       23.36     20.22 o 
  -4  12  16       43.49       42.04     20.09 o 
  -3  12  16      528.43      608.38     66.14 o 
  -2  12  16       28.75       51.39     20.95 o 
  -1  12  16       26.51        7.84     15.09 o 
   0  12  16     1870.57     2029.47     90.17 o 
   1  12  16        6.39       16.44     18.95 o 
   2  12  16        1.70        0.40     15.49 o 
   3  12  16      295.36      321.67     38.01 o 
   4  12  16      418.13      349.83     41.33 o 
  -8  13  16        0.54      -37.07     24.71 o 
  -7  13  16      374.08      471.44     65.27 o 
  -6  13  16      208.25      203.63     44.95 o 
  -5  13  16      126.34      116.00     34.99 o 
  -4  13  16       90.23       59.01     23.49 o 
  -3  13  16        3.54       17.65     21.53 o 
  -2  13  16      526.67      538.56     47.44 o 
  -1  13  16        1.38        3.44     25.49 o 
   0  13  16      513.31      523.42     47.22 o 
   1  13  16      113.05       99.32     22.84 o 
   2  13  16      103.29      150.46     30.05 o 
   3  13  16      363.17      460.90     60.44 o 
  -7  14  16        1.65       32.56     25.81 o 
  -6  14  16      288.72      308.64     54.70 o 
  -5  14  16       48.94       53.23     26.66 o 
  -4  14  16       53.01        5.90     21.38 o 
  -3  14  16      313.71      345.95     52.93 o 
  -2  14  16      774.15      822.50     59.39 o 
  -1  14  16      438.08      470.45     70.13 o 
   0  14  16      103.32       77.53     21.30 o 
   1  14  16        5.73       -6.81     14.55 o 
   2  14  16      344.19      416.76     45.23 o 
  -6  15  16      349.35      353.58     57.50 o 
  -5  15  16        0.35       14.13     15.52 o 
  -4  15  16       31.81       10.17     16.06 o 
  -3  15  16       49.14       58.94     28.34 o 
  -2  15  16        0.32       -8.60     21.13 o 
  -1  15  16      178.34      173.89     41.54 o 
   0  15  16        2.09      -10.43     15.98 o 
   1  15  16       60.96       38.84     17.39 o 
  -4  16  16       41.99      129.75     40.27 o 
  -3  16  16        6.20       28.75     25.70 o 
  -2  16  16      236.55      249.66     47.11 o 
  -1  16  16       42.59       64.23     28.69 o 
 -12   1  17        7.68        6.24     15.48 o 
 -11   1  17      194.65      180.50     36.22 o 
 -10   1  17        5.17       11.84     15.90 o 
  -9   1  17     1158.94     1148.15     82.08 o 
  -8   1  17        0.96       19.11     18.16 o 
  -7   1  17      709.61      698.89     45.66 o 
  -6   1  17     6690.89     6743.83    132.54 o 
  -5   1  17     1388.34     1443.14     59.85 o 
  -4   1  17      426.23      419.17     32.13 o 
  -3   1  17       74.01       67.92     13.11 o 
  -2   1  17       78.96       88.97     12.57 o 
  -1   1  17       60.96       69.89     11.39 o 
   0   1  17      299.98      285.21     21.09 o 
   1   1  17        7.45       10.93      8.72 o 
   2   1  17      102.72      124.77     17.47 o 
   3   1  17      992.30      971.23     48.64 o 
   4   1  17      306.98      313.98     33.73 o 
   5   1  17      264.34      225.37     25.76 o 
   6   1  17       29.02       15.03     10.46 o 
   7   1  17       68.83       85.63     17.78 o 
 -12   2  17      351.87      361.83     60.40 o 
 -11   2  17      611.43      581.44     63.84 o 
 -10   2  17      160.52      208.79     37.48 o 
  -9   2  17       26.56       54.34     22.06 o 
  -8   2  17      187.38      174.86     23.87 o 
  -7   2  17     2881.41     2898.84     78.48 o 
  -6   2  17     2233.65     2482.00     81.06 o 
  -5   2  17      842.87      764.72     44.83 o 
  -4   2  17     2902.38     2858.13     79.22 o 
  -3   2  17       23.03        6.77      7.89 o 
  -2   2  17      414.90      447.37     25.87 o 
  -1   2  17      447.09      445.83     25.25 o 
   0   2  17      114.36      128.26     14.89 o 
   1   2  17      429.54      460.71     27.34 o 
   2   2  17      374.11      423.58     26.09 o 
   3   2  17      706.91      753.54     39.68 o 
   4   2  17     1755.86     1716.01     81.87 o 
   5   2  17      598.18      591.52     41.49 o 
   6   2  17       69.20      113.63     20.15 o 
   7   2  17       33.14        9.25     10.37 o 
 -12   3  17       67.19       53.29     23.27 o 
 -11   3  17      517.54      503.85     60.35 o 
 -10   3  17      479.85      475.68     55.04 o 
  -9   3  17       62.55       87.57     52.34 o 
  -8   3  17      187.14      181.36     28.59 o 
  -7   3  17      560.30      581.49     36.10 o 
  -6   3  17     6186.59     6060.32    124.97 o 
  -5   3  17       64.22       63.19     27.74 o 
  -4   3  17      342.54      309.89     27.33 o 
  -3   3  17        0.95      -12.30      9.44 o 
  -2   3  17       91.66       79.58     12.81 o 
  -1   3  17     1627.42     1717.87     48.74 o 
   0   3  17     1237.67     1355.23     43.78 o 
   1   3  17      254.44      233.64     18.94 o 
   2   3  17        6.93        9.10     10.04 o 
   3   3  17     2561.23     2738.16     72.72 o 
   4   3  17      844.74      803.37     35.29 o 
   5   3  17      369.42      316.08     48.78 o 
   6   3  17     1408.84     1510.97    101.80 o 
 -12   4  17        2.14      -23.23     22.56 o 
 -11   4  17      803.31      801.66     73.29 o 
 -10   4  17       13.92      -16.21     16.41 o 
  -9   4  17        1.77       -3.21     15.26 o 
  -8   4  17       29.65       47.30     19.27 o 
  -7   4  17        0.77       21.47     10.98 o 
  -6   4  17      575.89      590.21     39.40 o 
  -5   4  17       36.86       56.45     14.27 o 
  -4   4  17      274.23      249.67     25.00 o 
  -3   4  17      236.59      224.75     21.75 o 
  -2   4  17     1261.42     1222.08     44.87 o 
  -1   4  17     2464.95     2314.67     56.09 o 
   0   4  17       60.08       66.30     11.88 o 
   1   4  17      127.33      155.07     15.92 o 
   2   4  17      261.95      280.76     21.31 o 
   3   4  17        0.01        1.08     10.70 o 
   4   4  17      834.13      837.75     40.01 o 
   5   4  17      590.82      555.46     61.35 o 
   6   4  17       56.40      108.65     34.32 o 
 -11   5  17      157.70      170.26     36.02 o 
 -10   5  17      472.47      551.75     58.99 o 
  -9   5  17      753.26      715.53     57.71 o 
  -8   5  17      783.76      794.95     58.35 o 
  -7   5  17      448.31      436.48     62.05 o 
  -6   5  17       63.99       52.87     19.05 o 
  -5   5  17      279.40      341.01     28.51 o 
  -4   5  17       51.04       47.33     11.72 o 
  -3   5  17     1111.07     1041.18     44.83 o 
  -2   5  17      441.26      445.41     26.44 o 
  -1   5  17      693.72      593.68     28.64 o 
   0   5  17     1932.02     1869.51     54.23 o 
   1   5  17     1112.22     1192.75     40.95 o 
   2   5  17      175.57      194.03     19.33 o 
   3   5  17     1414.75     1346.47     50.65 o 
   4   5  17      338.57      302.62     62.00 o 
   5   5  17        1.59        3.97     19.70 o 
   6   5  17       77.97       44.22     24.10 o 
 -11   6  17       67.51       77.06     25.23 o 
 -10   6  17      615.49      591.58     60.87 o 
  -9   6  17      439.76      508.00     49.39 o 
  -8   6  17      429.47      491.21     50.85 o 
  -7   6  17       29.83       31.67     15.05 o 
  -6   6  17       22.30       31.68     11.96 o 
  -5   6  17      281.59      259.00     24.91 o 
  -4   6  17      321.98      354.70     27.05 o 
  -3   6  17      495.93      478.93     29.66 o 
  -2   6  17        8.02        4.45      6.37 o 
  -1   6  17       94.19      117.52     17.08 o 
   0   6  17     1748.12     1826.67     48.42 o 
   1   6  17       56.99       85.15     11.93 o 
   2   6  17      221.85      248.25     31.16 o 
   3   6  17      111.46       67.54     17.31 o 
   4   6  17      232.78      169.06     36.68 o 
   5   6  17       71.03       72.93     21.47 o 
   6   6  17      476.16      378.90     53.99 o 
 -11   7  17        9.45       -3.17     19.16 o 
 -10   7  17        1.51        1.46     14.10 o 
  -9   7  17     3073.21     3144.64    117.95 o 
  -8   7  17     2972.47     2966.60    110.68 o 
  -7   7  17       48.55       14.43     29.10 o 
  -6   7  17       19.18       16.17      9.43 o 
  -5   7  17     1503.87     1417.28     55.78 o 
  -4   7  17     1254.41     1223.70     48.57 o 
  -3   7  17      751.23      686.28     34.07 o 
  -2   7  17     2173.45     2121.07     87.91 o 
  -1   7  17       34.12       31.25     14.57 o 
   0   7  17        4.03       25.53     15.32 o 
   1   7  17      242.30      264.72     28.31 o 
   2   7  17        7.50       15.51     17.76 o 
   3   7  17        9.56       -2.59     18.59 o 
   4   7  17       28.18       10.32     22.69 o 
   5   7  17      440.66      425.53     45.83 o 
   6   7  17      284.43      308.37     40.34 o 
 -11   8  17       20.63        3.23     17.37 o 
 -10   8  17      765.80      775.95     62.73 o 
  -9   8  17     1253.78     1251.17     75.37 o 
  -8   8  17      586.52      645.46     52.99 o 
  -7   8  17     1048.34     1055.87     46.02 o 
  -6   8  17       45.22       68.04     28.62 o 
  -5   8  17       14.48        9.77     17.10 o 
  -4   8  17     2050.08     2098.20    117.01 o 
  -3   8  17     1152.72     1237.03     88.88 o 
  -2   8  17      262.49      271.17     49.96 o 
  -1   8  17      149.67      142.45     23.88 o 
   0   8  17      898.33      902.42     50.02 o 
   1   8  17      201.34      201.12     25.39 o 
   2   8  17     1259.69     1440.20     75.59 o 
   3   8  17     1280.60     1367.10     74.68 o 
   4   8  17        5.04      -24.05     19.64 o 
   5   8  17       86.41       78.81     20.97 o 
 -10   9  17       57.28       40.11     28.36 o 
  -9   9  17     1290.66     1116.91     72.04 o 
  -8   9  17     2705.13     2837.56    109.59 o 
  -7   9  17      441.04      463.37     43.13 o 
  -6   9  17       60.84       44.67     25.96 o 
  -5   9  17      611.06      584.12     64.91 o 
  -4   9  17      292.80      315.81     48.20 o 
  -3   9  17       24.67       27.92     19.65 o 
  -2   9  17        1.53       12.76     12.30 o 
  -1   9  17       92.52       67.77     18.88 o 
   0   9  17      135.02      100.18     23.53 o 
   1   9  17      278.49      259.68     28.61 o 
   2   9  17     3267.81     3376.23    112.95 o 
   3   9  17      295.40      350.28     40.21 o 
   4   9  17       19.25       -6.61     16.79 o 
   5   9  17      545.70      523.63     51.47 o 
 -10  10  17      105.84       90.58     25.64 o 
  -9  10  17        1.19       -5.81     13.86 o 
  -8  10  17      497.69      479.47     46.71 o 
  -7  10  17      634.33      639.97     73.02 o 
  -6  10  17      642.07      567.95     66.94 o 
  -5  10  17      264.98      252.13     45.69 o 
  -4  10  17      241.45      223.25     40.99 o 
  -3  10  17      259.13      262.88     44.03 o 
  -2  10  17      728.95      732.71     54.22 o 
  -1  10  17      298.37      287.61     37.62 o 
   0  10  17        1.42       -2.30     19.83 o 
   1  10  17      550.29      564.96     41.63 o 
   2  10  17      172.83      262.15     30.55 o 
   3  10  17     1156.82     1173.35     71.05 o 
   4  10  17      806.98      849.78     62.31 o 
  -9  11  17      335.73      283.67     53.72 o 
  -8  11  17       10.44       15.01     20.50 o 
  -7  11  17      434.54      396.83     59.11 o 
  -6  11  17     1654.12     1741.93    116.07 o 
  -5  11  17       65.13       68.63     28.46 o 
  -4  11  17        3.07       -3.27     20.29 o 
  -3  11  17     1154.65     1074.56     88.14 o 
  -2  11  17      199.25      184.95     31.66 o 
  -1  11  17      329.73      325.31     37.79 o 
   0  11  17      325.53      319.12     37.71 o 
   1  11  17      193.11      234.89     34.87 o 
   2  11  17      446.66      476.99     40.18 o 
   3  11  17     1649.10     1774.37     87.04 o 
   4  11  17      422.22      486.87     48.13 o 
  -8  12  17      125.22      141.59     36.08 o 
  -7  12  17       12.57       13.64     20.90 o 
  -6  12  17     1534.18     1430.80    108.11 o 
  -5  12  17     1592.23     1721.31    116.78 o 
  -4  12  17       38.11       40.95     20.70 o 
  -3  12  17      679.87      683.38     71.23 o 
  -2  12  17     2919.59     3162.37    114.93 o 
  -1  12  17      167.34      181.37     29.79 o 
   0  12  17       48.05       58.73     22.04 o 
   1  12  17     1252.24     1206.91     99.79 o 
   2  12  17      110.40       99.45     25.23 o 
   3  12  17       15.25       48.80     19.88 o 
  -8  13  17        0.08       27.86     25.25 o 
  -7  13  17     1409.54     1330.07    106.93 o 
  -6  13  17      830.73      852.22     87.59 o 
  -5  13  17        0.36        8.42     18.83 o 
  -4  13  17       18.41        8.91     19.27 o 
  -3  13  17      744.25      653.71     71.92 o 
  -2  13  17       24.88       35.74     19.62 o 
  -1  13  17        7.85       -1.21     17.11 o 
   0  13  17        8.15       25.15     23.33 o 
   1  13  17        9.83       -6.86     16.61 o 
   2  13  17       12.61       34.39     51.29 o 
  -7  14  17       73.38       86.84     32.29 o 
  -6  14  17      319.99      336.14     56.07 o 
  -5  14  17       90.52       98.72     31.90 o 
  -4  14  17      346.83      325.56     53.02 o 
  -3  14  17      220.48      263.35     46.35 o 
  -2  14  17      135.02      148.76     32.66 o 
  -1  14  17      188.43      129.72     34.27 o 
   0  14  17      228.89      268.28     35.79 o 
   1  14  17      254.99      235.52     34.98 o 
  -5  15  17        1.32        4.86     18.73 o 
  -4  15  17      212.55      180.07     43.09 o 
  -3  15  17      332.29      361.49     57.93 o 
  -2  15  17       76.47       58.02     27.30 o 
  -1  15  17       59.48       35.72     20.54 o 
 -12   0  18     1655.80     1696.74    155.80 o 
 -11   0  18     2889.01     2998.67    199.52 o 
 -10   0  18        7.51      -34.09     32.23 o 
  -9   0  18       30.14       55.04     31.83 o 
  -8   0  18      605.28      565.24     61.48 o 
  -7   0  18       32.66       37.04     23.53 o 
  -6   0  18     2756.51     2835.30    125.41 o 
  -5   0  18      774.84      722.57     61.18 o 
  -4   0  18      339.25      300.72     39.52 o 
  -3   0  18      137.41      122.15     24.89 o 
  -2   0  18      229.91      289.77     30.44 o 
  -1   0  18     1057.55     1063.19     56.70 o 
   0   0  18        9.33      554.26     98.10 o 
   1   0  18     5379.66     5094.89    126.58 o 
   2   0  18     2268.58     2397.16    100.76 o 
   3   0  18        0.74      845.23    204.70 o 
   4   0  18     3494.78     3437.87    136.48 o 
   5   0  18     3548.67     3714.08    149.17 o 
   6   0  18        2.30        1.43     13.36 o 
 -12   1  18      152.62      199.72     42.61 o 
 -11   1  18      768.38      781.61     73.71 o 
 -10   1  18      435.60      390.94     50.14 o 
  -9   1  18       18.74        6.36     18.33 o 
  -8   1  18       12.47       30.11     14.06 o 
  -7   1  18      511.28      514.45     40.11 o 
  -6   1  18     3268.97     3225.43     94.49 o 
  -5   1  18      124.01      126.32     20.17 o 
  -4   1  18        9.76       20.27      9.58 o 
  -3   1  18       81.25       79.18     14.45 o 
  -2   1  18       41.12       46.52      9.31 o 
  -1   1  18      377.23      431.63     27.87 o 
   0   1  18      839.37      924.11     37.92 o 
   1   1  18      992.18     1005.87     40.58 o 
   2   1  18      474.07      493.17     29.14 o 
   3   1  18      524.88      542.71     31.94 o 
   4   1  18     1121.37     1119.28     61.67 o 
   5   1  18      235.97      274.79     30.44 o 
   6   1  18       59.66       50.21     12.09 o 
 -12   2  18      315.96      350.79     51.65 o 
 -11   2  18      593.11      580.09     63.62 o 
 -10   2  18       55.62       49.57     18.53 o 
  -9   2  18      570.71      602.36     64.38 o 
  -8   2  18     2238.93     2204.62     95.50 o 
  -7   2  18     2725.67     2817.53     90.47 o 
  -6   2  18     7556.83     7204.39    140.67 o 
  -5   2  18      314.65      341.43     30.33 o 
  -4   2  18     1462.74     1473.83     59.91 o 
  -3   2  18      624.57      591.72     36.81 o 
  -2   2  18      470.34      462.46     27.07 o 
  -1   2  18      899.94      930.77     37.70 o 
   0   2  18       37.27       24.04      8.82 o 
   1   2  18      725.09      818.80     41.75 o 
   2   2  18      696.79      671.75     33.60 o 
   3   2  18      855.23      860.76     42.46 o 
   4   2  18     1248.31     1233.83    108.98 o 
   5   2  18     1157.41     1211.00     57.11 o 
   6   2  18      491.49      541.92     62.82 o 
 -11   3  18      514.96      482.62     58.62 o 
 -10   3  18       37.58        1.10     18.20 o 
  -9   3  18      210.76      220.91     33.68 o 
  -8   3  18      760.20      849.41     60.04 o 
  -7   3  18      266.52      267.74     29.85 o 
  -6   3  18       88.07      147.74     23.18 o 
  -5   3  18      109.46       88.18     16.71 o 
  -4   3  18       33.13       43.64     12.96 o 
  -3   3  18      378.14      353.47     28.69 o 
  -2   3  18     1027.41      941.42     40.78 o 
  -1   3  18     1841.42     1734.64     50.68 o 
   0   3  18      543.62      718.84     33.15 o 
   1   3  18     1188.28     1084.26     41.37 o 
   2   3  18      903.26     1049.79     41.58 o 
   3   3  18      277.23      382.58     38.63 o 
   4   3  18      537.89      566.06     28.77 o 
   5   3  18        6.52       30.81     20.58 o 
   6   3  18       13.94       55.79     26.14 o 
 -11   4  18      707.21      705.19     78.13 o 
 -10   4  18        9.60       -1.89     17.52 o 
  -9   4  18      761.66      790.58     60.43 o 
  -8   4  18      506.50      521.12     47.97 o 
  -7   4  18       91.12      105.46     19.99 o 
  -6   4  18      223.80      193.23     24.22 o 
  -5   4  18       21.24       15.77      9.39 o 
  -4   4  18        7.96        4.48      9.73 o 
  -3   4  18      592.13      607.40     36.34 o 
  -2   4  18      199.56      224.71     20.83 o 
  -1   4  18     2467.42     2380.87     58.77 o 
   0   4  18      238.07      170.95     16.77 o 
   1   4  18      762.09      740.71     34.25 o 
   2   4  18      298.23      330.79     23.93 o 
   3   4  18     1659.40     1586.71     57.07 o 
   4   4  18      328.09      347.54     39.67 o 
   5   4  18        0.65      -23.06     21.53 o 
   6   4  18      335.32      375.56     54.80 o 
 -11   5  18      675.91      735.05     71.39 o 
 -10   5  18      146.83      122.49     27.91 o 
  -9   5  18     1747.35     1860.34    112.93 o 
  -8   5  18     5691.12     5680.77    154.03 o 
  -7   5  18       19.87       -2.74     11.29 o 
  -6   5  18        3.32        1.00      8.74 o 
  -5   5  18       77.23       66.69     14.72 o 
  -4   5  18       59.69       68.75     43.08 o 
  -3   5  18       12.38       12.54     11.52 o 
  -2   5  18     5335.65     5256.90     92.14 o 
  -1   5  18     1578.53     1619.14     63.18 o 
   0   5  18       99.12       94.00     13.02 o 
   1   5  18     1703.08     1725.20     51.09 o 
   2   5  18     1200.26     1358.76     46.77 o 
   3   5  18        6.43      -13.59     14.54 o 
   4   5  18      513.07      421.63     43.57 o 
   5   5  18       13.27       18.73     15.99 o 
 -11   6  18      347.68      303.57     61.21 o 
 -10   6  18       19.83       18.03     18.77 o 
  -9   6  18     1120.52     1105.39     72.30 o 
  -8   6  18      101.52       99.59     23.44 o 
  -7   6  18      290.33      279.88     28.98 o 
  -6   6  18       14.74       18.42      9.79 o 
  -5   6  18        6.65        5.88      7.20 o 
  -4   6  18       19.27        2.67      6.82 o 
  -3   6  18      325.60      373.83     27.22 o 
  -2   6  18        9.17       24.81     13.75 o 
  -1   6  18      399.38      388.62     39.54 o 
   0   6  18       33.45      106.35     20.69 o 
   1   6  18      303.20      297.83     30.71 o 
   2   6  18        1.24        4.02     15.84 o 
   3   6  18      557.78      536.57     97.22 o 
   4   6  18        2.73       -9.65     19.37 o 
   5   6  18      350.89      355.16     42.65 o 
 -10   7  18      236.52      302.33     41.76 o 
  -9   7  18      120.30      127.51     27.34 o 
  -8   7  18      795.09      831.86     60.70 o 
  -7   7  18      122.07       73.21     32.32 o 
  -6   7  18        2.02        1.17      9.43 o 
  -5   7  18       35.93       50.95     18.73 o 
  -4   7  18       27.65       -2.15     15.72 o 
  -3   7  18      458.42      456.66     55.37 o 
  -2   7  18      392.02      423.62     42.71 o 
  -1   7  18     1007.48     1031.49     64.33 o 
   0   7  18      931.05      896.73     57.10 o 
   1   7  18       84.66       61.37     16.26 o 
   2   7  18     1155.41     1280.30     69.06 o 
   3   7  18       15.50        7.78     23.53 o 
   4   7  18      107.07       58.90     16.44 o 
   5   7  18       11.62       -3.56     12.83 o 
 -10   8  18        0.01       31.12     20.27 o 
  -9   8  18      433.03      553.20     51.57 o 
  -8   8  18       12.11        6.99     15.09 o 
  -7   8  18       68.74       74.29     30.36 o 
  -6   8  18       18.28       36.78     24.68 o 
  -5   8  18      208.42      242.07     43.37 o 
  -4   8  18       16.94       37.85     21.14 o 
  -3   8  18      177.23      212.75     38.95 o 
  -2   8  18      493.72      511.39     46.26 o 
  -1   8  18      750.52      779.99     56.23 o 
   0   8  18      304.83      287.28     35.05 o 
   1   8  18      296.55      293.52     30.54 o 
   2   8  18     1398.82     1230.36     62.20 o 
   3   8  18       66.65       51.94     20.23 o 
   4   8  18       17.61        9.03     15.47 o 
 -10   9  18      653.27      741.83     61.22 o 
  -9   9  18       87.30      119.80     26.76 o 
  -8   9  18      437.87      439.76     44.69 o 
  -7   9  18        4.47       27.79     25.35 o 
  -6   9  18      580.72      665.25     70.95 o 
  -5   9  18        9.17      -18.42     20.80 o 
  -4   9  18       43.42       32.28     23.10 o 
  -3   9  18       88.78      121.61     34.04 o 
  -2   9  18      166.73      163.74     43.52 o 
  -1   9  18      644.58      626.87     51.18 o 
   0   9  18     1811.99     1680.07     84.19 o 
   1   9  18      229.15      246.70     28.95 o 
   2   9  18        8.44       17.36     13.63 o 
   3   9  18      413.54      471.63     46.94 o 
   4   9  18      718.81      738.88     59.02 o 
  -9  10  18      621.31      580.03     77.11 o 
  -8  10  18      222.85      296.65     53.94 o 
  -7  10  18      731.59      845.16     85.30 o 
  -6  10  18        0.34        8.99     15.78 o 
  -5  10  18      385.14      395.05     55.24 o 
  -4  10  18      126.45      154.84     37.83 o 
  -3  10  18      110.20      141.06     38.43 o 
  -2  10  18      713.74      726.59     55.95 o 
  -1  10  18      257.26      229.48     32.48 o 
   0  10  18        5.19        1.69     17.51 o 
   1  10  18      764.19      743.94     58.37 o 
   2  10  18      579.72      567.03     43.54 o 
   3  10  18     1870.13     1908.97     92.43 o 
  -8  11  18      702.71      778.10     85.84 o 
  -7  11  18       68.53      138.83     39.63 o 
  -6  11  18      272.79      340.87     54.46 o 
  -5  11  18      112.12      131.73     36.19 o 
  -4  11  18       17.21        9.33     18.17 o 
  -3  11  18      503.73      461.08     61.52 o 
  -2  11  18      516.56      551.36     52.09 o 
  -1  11  18       38.50       -2.79     19.31 o 
   0  11  18       72.65       43.14     16.65 o 
   1  11  18       93.96      112.95     25.50 o 
   2  11  18     1248.88     1347.00     70.72 o 
   3  11  18       18.18       46.76     48.70 o 
  -8  12  18      115.34      113.16     34.93 o 
  -7  12  18      181.22      156.80     38.32 o 
  -6  12  18        8.54       12.71     20.96 o 
  -5  12  18        0.09       81.65     33.43 o 
  -4  12  18      228.45      272.41     48.79 o 
  -3  12  18        4.89       21.57     18.13 o 
  -2  12  18        0.57       13.66     45.85 o 
  -1  12  18     1023.38      908.87     91.49 o 
   0  12  18     1198.64     1215.10     74.71 o 
   1  12  18       76.02       99.22     26.01 o 
   2  12  18      327.42      372.92     45.15 o 
  -7  13  18       69.30      102.98     36.73 o 
  -6  13  18      554.79      521.67     68.70 o 
  -5  13  18       12.04        9.03     18.23 o 
  -4  13  18      443.69      477.96     63.50 o 
  -3  13  18        1.76       39.94     27.38 o 
  -2  13  18       23.71        8.06     17.25 o 
  -1  13  18      501.35      421.27     44.85 o 
   0  13  18      122.37      143.85     29.97 o 
   1  13  18      288.86      276.35     39.82 o 
  -5  14  18      340.05      403.73     60.71 o 
  -4  14  18        1.96        6.49     17.53 o 
  -3  14  18      564.08      573.71     71.09 o 
  -2  14  18        0.64        4.14     27.83 o 
  -1  14  18      433.44      412.62     44.70 o 
 -11   1  19        7.28       25.31     24.13 o 
 -10   1  19      161.16      129.43     31.59 o 
  -9   1  19      515.47      544.49     38.82 o 
  -8   1  19     1168.01     1132.82     61.50 o 
  -7   1  19      592.59      579.10     44.01 o 
  -6   1  19      210.88      198.95     25.23 o 
  -5   1  19       21.39       -1.79     10.56 o 
  -4   1  19     1107.42     1067.61     52.25 o 
  -3   1  19        0.58        8.63      9.30 o 
  -2   1  19        0.58       -8.24      8.77 o 
  -1   1  19      742.42      686.92     33.21 o 
   0   1  19      304.42      318.44     23.58 o 
   1   1  19      800.59      776.84     36.73 o 
   2   1  19      185.45      145.35     17.54 o 
   3   1  19      130.06      150.40     18.29 o 
   4   1  19      388.07      392.48     51.79 o 
   5   1  19        0.95       -0.62     10.63 o 
 -11   2  19      314.00      230.25     40.61 o 
 -10   2  19      536.79      606.01     63.40 o 
  -9   2  19      791.82      784.71     60.99 o 
  -8   2  19     1516.76     1518.60     70.89 o 
  -7   2  19      838.32      794.01     50.35 o 
  -6   2  19      124.13      160.52     51.06 o 
  -5   2  19       12.65       -3.87     11.30 o 
  -4   2  19       17.86       32.25     12.45 o 
  -3   2  19     1557.34     1632.13     62.15 o 
  -2   2  19       51.41       31.03     16.85 o 
  -1   2  19       97.74      105.92     13.95 o 
   0   2  19       63.94       71.42     13.07 o 
   1   2  19     2393.07     2396.64     63.87 o 
   2   2  19     1341.04     1287.76     48.03 o 
   3   2  19      735.09      689.59     36.44 o 
   4   2  19      284.98      241.64     24.92 o 
   5   2  19      514.27      521.61     60.10 o 
 -11   3  19       37.48       41.91     40.68 o 
 -10   3  19     1551.46     1601.02     76.33 o 
  -9   3  19     1281.00     1426.91     81.42 o 
  -8   3  19     1147.62     1117.30     61.03 o 
  -7   3  19      454.57      425.71     36.46 o 
  -6   3  19     1366.64     1369.24     62.16 o 
  -5   3  19       90.37       78.43     15.97 o 
  -4   3  19      387.15      370.83     30.46 o 
  -3   3  19      193.13      211.89     23.55 o 
  -2   3  19      462.56      409.01     28.29 o 
  -1   3  19      260.17      244.70     20.32 o 
   0   3  19     1295.88     1579.75     50.34 o 
   1   3  19      710.14      800.11     43.17 o 
   2   3  19      263.43      249.84     22.14 o 
   3   3  19       80.63       92.24     20.61 o 
   4   3  19      256.87      257.17     25.66 o 
   5   3  19        0.65       15.71     20.18 o 
 -11   4  19      432.45      489.77     59.28 o 
 -10   4  19        1.03       44.49     22.77 o 
  -9   4  19     2053.11     2179.56    100.22 o 
  -8   4  19     1591.56     1556.14     71.65 o 
  -7   4  19        0.07       -2.21     17.64 o 
  -6   4  19      140.76      132.21     20.24 o 
  -5   4  19      106.03      103.65     18.95 o 
  -4   4  19      129.82      106.09     17.71 o 
  -3   4  19      138.40      170.77     20.59 o 
  -2   4  19        2.66        7.25     11.28 o 
  -1   4  19      683.15      584.57     33.24 o 
   0   4  19      102.97      135.76     16.08 o 
   1   4  19     1057.82     1135.47     43.25 o 
   2   4  19      219.32      273.86     22.56 o 
   3   4  19        1.17        3.57      9.31 o 
   4   4  19       20.10        4.08     13.72 o 
   5   4  19     1109.50     1196.72    115.53 o 
 -11   5  19      865.74      808.16    115.11 o 
 -10   5  19     1845.20     1874.72     97.80 o 
  -9   5  19      851.26      819.81     62.80 o 
  -8   5  19      757.37      795.31     44.71 o 
  -7   5  19      271.46      286.26     29.26 o 
  -6   5  19       29.76       12.69     10.34 o 
  -5   5  19       19.39       18.50      9.96 o 
  -4   5  19       31.41       38.26     11.35 o 
  -3   5  19      153.82      145.18     18.60 o 
  -2   5  19      896.31      957.41     51.14 o 
  -1   5  19     1589.13     1526.03     47.91 o 
   0   5  19      756.03      787.40     35.00 o 
   1   5  19      613.34      581.96     42.21 o 
   2   5  19      165.13      174.92     25.36 o 
   3   5  19       87.69       35.24     14.06 o 
   4   5  19        0.98       -1.98     17.29 o 
   5   5  19      160.33      192.35     32.92 o 
 -10   6  19      878.14      906.52     68.67 o 
  -9   6  19       83.90      143.05     29.60 o 
  -8   6  19      275.31      294.78     27.88 o 
  -7   6  19      325.23      307.07     31.96 o 
  -6   6  19       99.50       98.15     21.75 o 
  -5   6  19       39.61       39.15     11.84 o 
  -4   6  19       29.18        9.21     14.85 o 
  -3   6  19      627.08      624.61     63.52 o 
  -2   6  19      160.04      210.29     32.81 o 
  -1   6  19     2183.25     2181.38     93.48 o 
   0   6  19      582.23      627.72     44.37 o 
   1   6  19        7.39       -6.01     14.27 o 
   2   6  19      479.82      504.35     46.00 o 
   3   6  19      447.76      437.98     45.18 o 
   4   6  19      357.64      339.20     39.63 o 
 -10   7  19       33.38       40.59     29.70 o 
  -9   7  19        1.43       24.82     20.08 o 
  -8   7  19     2342.99     2424.27    108.45 o 
  -7   7  19       54.80       64.55     29.52 o 
  -6   7  19       60.53       32.30     19.37 o 
  -5   7  19       36.63       36.35     19.48 o 
  -4   7  19        0.18      -10.06     17.77 o 
  -3   7  19        0.39       18.99     19.71 o 
  -2   7  19     3073.61     3061.14    111.86 o 
  -1   7  19     2136.95     2115.44     93.70 o 
   0   7  19       74.76      111.52     29.58 o 
   1   7  19      137.57      117.00     20.98 o 
   2   7  19      763.98      856.55     53.53 o 
   3   7  19      213.13      178.89     26.12 o 
   4   7  19      650.04      726.14     59.01 o 
 -10   8  19      634.46      597.06     57.02 o 
  -9   8  19        9.89       24.69     13.88 o 
  -8   8  19      110.18      126.39     26.00 o 
  -7   8  19      743.15      802.94     81.73 o 
  -6   8  19      492.52      523.82     64.72 o 
  -5   8  19        1.62       -0.68     19.02 o 
  -4   8  19      239.58      229.89     43.47 o 
  -3   8  19     1638.83     1765.92    110.65 o 
  -2   8  19      282.68      343.17     82.41 o 
  -1   8  19     1543.47     1491.72     80.25 o 
   0   8  19      914.24      807.31     59.28 o 
   1   8  19       88.31       82.10     17.50 o 
   2   8  19      140.86      128.18     21.57 o 
   3   8  19     1850.95     1858.79     80.08 o 
  -9   9  19      179.23      198.80     33.24 o 
  -8   9  19      301.66      320.27     56.38 o 
  -7   9  19       27.44       37.36     26.72 o 
  -6   9  19      235.86      266.59     50.58 o 
  -5   9  19       35.27       45.01     21.34 o 
  -4   9  19       81.30      163.54     38.17 o 
  -3   9  19      120.66       89.39     29.13 o 
  -2   9  19     1146.40     1162.21     71.05 o 
  -1   9  19     1071.67      938.09     64.44 o 
   0   9  19      119.70       88.18     22.58 o 
   1   9  19       12.73       -0.18     14.35 o 
   2   9  19      287.50      351.29     35.21 o 
   3   9  19       59.20       76.54     30.26 o 
  -8  10  19      884.66      983.46     95.04 o 
  -7  10  19      608.24      683.28     77.79 o 
  -6  10  19      357.64      356.13     55.25 o 
  -5  10  19      485.75      480.96     61.99 o 
  -4  10  19      287.87      345.85     50.95 o 
  -3  10  19      152.96      176.90     40.70 o 
  -2  10  19      298.99      291.38     37.42 o 
  -1  10  19        0.75      -17.77     18.14 o 
   0  10  19       35.44       15.73     15.44 o 
   1  10  19      284.43      303.99     39.11 o 
   2  10  19      418.32      456.94     41.15 o 
  -8  11  19        8.78       36.05     25.81 o 
  -7  11  19      545.11      615.60     74.28 o 
  -6  11  19       72.16       88.42     31.53 o 
  -5  11  19       66.83       67.62     26.79 o 
  -4  11  19      498.05      576.47     69.10 o 
  -3  11  19        9.31      -12.59     20.14 o 
  -2  11  19        1.28       -5.66     16.43 o 
  -1  11  19       95.83       58.68     21.13 o 
   0  11  19       37.60       27.96     20.22 o 
   1  11  19      262.56      277.11     38.96 o 
   2  11  19       37.85       60.30     19.47 o 
  -7  12  19       49.80      107.77     36.08 o 
  -6  12  19       47.04       27.39     25.52 o 
  -5  12  19     1622.15     1710.51    121.94 o 
  -4  12  19      457.76      450.12     61.85 o 
  -3  12  19       26.20       34.38     20.96 o 
  -2  12  19       58.07       20.77     38.04 o 
  -1  12  19        2.00        3.37     21.42 o 
   0  12  19       66.04       77.51     22.98 o 
   1  12  19     1066.87      957.72     69.04 o 
  -5  13  19        0.04       28.88     24.71 o 
  -4  13  19      119.66      146.09     39.69 o 
  -3  13  19      359.23      262.16     49.06 o 
  -2  13  19        0.07       -1.51     14.90 o 
  -1  13  19        0.64      -29.81     19.87 o 
 -11   0  20      615.62      593.61     90.56 o 
 -10   0  20      108.84      105.40     24.91 o 
  -9   0  20       15.35       62.52     26.13 o 
  -8   0  20     2414.33     2419.68    127.45 o 
  -7   0  20      489.91      533.93     59.06 o 
  -6   0  20      596.33      677.92     64.40 o 
  -5   0  20        6.52       -2.14     12.87 o 
  -4   0  20     2944.34     2812.65    121.68 o 
  -3   0  20      794.79      845.14     66.73 o 
  -2   0  20        7.07        1.57     15.70 o 
  -1   0  20     1009.77     1026.47     59.36 o 
   0   0  20        6.33      423.33    116.25 o 
   1   0  20     4025.34     3820.15    116.21 o 
   2   0  20     6446.73     6362.57    202.07 o 
   3   0  20      413.69      539.53     48.84 o 
   4   0  20      133.30      159.56     28.05 o 
 -11   1  20       35.20       40.42     21.85 o 
 -10   1  20      532.26      541.83     52.83 o 
  -9   1  20      293.56      316.55     35.16 o 
  -8   1  20       25.34       63.66     19.78 o 
  -7   1  20      406.07      426.24     37.80 o 
  -6   1  20      823.45      816.80     49.76 o 
  -5   1  20       23.34        8.92      9.86 o 
  -4   1  20     2594.96     2502.11     81.94 o 
  -3   1  20     4505.68     4358.40    104.51 o 
  -2   1  20        6.02        7.27      9.26 o 
  -1   1  20       71.06       80.78     12.14 o 
   0   1  20      774.43      987.11     41.46 o 
   1   1  20     1792.11     1687.96     57.78 o 
   2   1  20      685.13      711.69     37.32 o 
   3   1  20     3334.78     3523.29     83.89 o 
   4   1  20      301.73      285.96     25.27 o 
 -10   2  20       52.05       32.13     17.12 o 
  -9   2  20      700.53      869.96     56.63 o 
  -8   2  20     2855.26     2788.86     97.44 o 
  -7   2  20       28.52       14.59     12.67 o 
  -6   2  20      148.59      167.07     24.31 o 
  -5   2  20      102.25       98.31     18.09 o 
  -4   2  20      375.82      337.34     31.02 o 
  -3   2  20      215.96      205.54     24.99 o 
  -2   2  20        3.95        5.57      8.94 o 
  -1   2  20       32.28       28.11      9.48 o 
   0   2  20        0.78       -0.25      9.24 o 
   1   2  20     2366.33     2260.22     63.53 o 
   2   2  20     1931.85     1939.22     60.55 o 
   3   2  20      523.10      509.71     32.72 o 
   4   2  20       84.75       95.16     16.24 o 
 -10   3  20      204.96      248.95     37.94 o 
  -9   3  20      936.57      894.30     57.42 o 
  -8   3  20      706.28      636.56     47.74 o 
  -7   3  20       20.69       14.98     11.05 o 
  -6   3  20        1.30        6.79     10.56 o 
  -5   3  20     1266.62     1295.40     59.47 o 
  -4   3  20      921.37      872.32     47.74 o 
  -3   3  20      227.43      241.22     38.73 o 
  -2   3  20      438.86      456.53     30.19 o 
  -1   3  20      387.91      425.36     27.20 o 
   0   3  20        8.70       41.47     12.88 o 
   1   3  20       25.14       53.01     13.24 o 
   2   3  20        8.07        8.70     10.70 o 
   3   3  20       15.64       37.24     12.12 o 
   4   3  20      192.54      183.02     30.71 o 
 -10   4  20      722.61      739.79     62.25 o 
  -9   4  20       28.99       12.14     13.61 o 
  -8   4  20       12.43       36.66     16.42 o 
  -7   4  20        6.54        7.67     11.59 o 
  -6   4  20      188.90      176.72     23.43 o 
  -5   4  20       27.51       41.62     14.44 o 
  -4   4  20     1063.26     1060.69     51.87 o 
  -3   4  20       42.61       24.27     15.70 o 
  -2   4  20      173.97      138.57     17.28 o 
  -1   4  20      946.44     1003.49     41.04 o 
   0   4  20      817.73     1054.08     42.26 o 
   1   4  20        2.10       -7.18     13.01 o 
   2   4  20       53.13       46.93     15.59 o 
   3   4  20      672.79      654.20     47.56 o 
   4   4  20      464.18      481.02     47.70 o 
 -10   5  20       32.85       70.31     26.44 o 
  -9   5  20      376.02      433.97     35.57 o 
  -8   5  20     1399.89     1410.87     68.89 o 
  -7   5  20       46.92       60.86     31.16 o 
  -6   5  20       35.64       29.35     11.40 o 
  -5   5  20      107.48      125.68     19.20 o 
  -4   5  20      167.70      159.55     20.99 o 
  -3   5  20       56.90       39.44     10.85 o 
  -2   5  20      807.98      772.29     56.70 o 
  -1   5  20     4252.09     4102.81    245.63 o 
   0   5  20        5.39       36.72     15.58 o 
   1   5  20       28.91       23.59     14.11 o 
   2   5  20      641.48      601.56     45.38 o 
   3   5  20       17.13      -11.78     16.88 o 
   4   5  20      342.16      376.48     42.82 o 
 -10   6  20     2529.83     2573.87    116.29 o 
  -9   6  20      345.39      325.50     41.96 o 
  -8   6  20       18.40       23.58     23.01 o 
  -7   6  20      233.19      306.96     51.03 o 
  -6   6  20      137.55      130.13     32.94 o 
  -5   6  20        1.23       -7.62     15.94 o 
  -4   6  20       98.24      122.37     30.75 o 
  -3   6  20       36.01       32.35     20.61 o 
  -2   6  20      230.93      191.41     48.02 o 
  -1   6  20      702.28      766.99     58.34 o 
   0   6  20     1617.25     1668.31     92.81 o 
   1   6  20        0.92        7.39     23.59 o 
   2   6  20       65.27       55.33     16.57 o 
   3   6  20      330.36      274.56     31.89 o 
  -9   7  20       21.45       25.89     17.88 o 
  -8   7  20       92.11       65.83     27.53 o 
  -7   7  20       29.63       44.26     24.43 o 
  -6   7  20       15.64       43.26     24.80 o 
  -5   7  20       32.36       44.49     21.76 o 
  -4   7  20       72.31       64.24     25.04 o 
  -3   7  20       17.02        7.14     21.09 o 
  -2   7  20      209.32      190.99     30.77 o 
  -1   7  20      608.95      581.36    104.59 o 
   0   7  20      262.86      270.46     31.11 o 
   1   7  20       39.75       37.78     19.91 o 
   2   7  20        5.69       10.97     13.79 o 
   3   7  20        0.18      -22.26     17.39 o 
  -9   8  20      121.64      148.27     30.81 o 
  -8   8  20      473.97      455.15     65.03 o 
  -7   8  20       25.25       21.95     21.52 o 
  -6   8  20       58.79       36.99     22.43 o 
  -5   8  20        0.54      -12.93     15.84 o 
  -4   8  20       14.50      -10.62     20.10 o 
  -3   8  20       28.05        5.80     14.80 o 
  -2   8  20      190.02      162.46     38.77 o 
  -1   8  20       12.57       35.42     16.99 o 
   0   8  20       37.16       43.73     19.11 o 
   1   8  20      377.83      430.49     39.49 o 
   2   8  20      583.02      608.38     47.25 o 
  -8   9  20        3.26       -4.89     22.02 o 
  -7   9  20      380.27      428.28     62.45 o 
  -6   9  20       79.93       58.35     26.29 o 
  -5   9  20      164.87      141.90     34.89 o 
  -4   9  20       55.55       55.00     28.10 o 
  -3   9  20      236.21      175.63     36.86 o 
  -2   9  20      178.47      227.53     41.95 o 
  -1   9  20      482.85      469.59     47.91 o 
   0   9  20      150.49      145.35     29.02 o 
   1   9  20      542.01      500.40     42.12 o 
   2   9  20       58.55       53.98     16.89 o 
  -7  10  20       42.82        3.03     16.65 o 
  -6  10  20      199.35      194.92     43.39 o 
  -5  10  20       60.01       39.29     20.22 o 
  -4  10  20      158.34      205.63     42.69 o 
  -3  10  20      310.18      323.13     52.59 o 
  -2  10  20      344.31      313.16     40.69 o 
  -1  10  20      121.22      121.36     25.16 o 
   0  10  20      414.00      439.97     46.24 o 
   1  10  20       19.46       34.46     18.32 o 
  -6  11  20        0.49       -5.03     22.31 o 
  -5  11  20      211.86      178.79     40.99 o 
  -4  11  20        7.85       27.82     18.53 o 
  -3  11  20       52.59       89.11     33.20 o 
  -2  11  20      419.14      450.83     47.44 o 
  -1  11  20      493.15      478.42     47.75 o 
   0  11  20       76.60       63.29     19.81 o 
  -5  12  20        4.34        2.82     19.34 o 
  -4  12  20        0.59       14.20     21.25 o 
  -3  12  20      129.87      135.72     37.94 o 
  -2  12  20       40.40       42.65     39.92 o 
  -1  12  20      106.11      121.96     26.27 o 
 -10   1  21        1.99       21.32     16.09 o 
  -9   1  21       48.45       45.70     17.40 o 
  -8   1  21       20.98        0.84     23.32 o 
  -7   1  21      213.67      200.92     26.96 o 
  -6   1  21       59.07       84.21     18.58 o 
  -5   1  21      595.42      615.58     42.90 o 
  -4   1  21      234.42      230.45     30.30 o 
  -3   1  21      650.18      708.81     44.60 o 
  -2   1  21       83.55       40.20     10.83 o 
  -1   1  21        3.06       -3.69      9.67 o 
   0   1  21        3.09        3.42      8.03 o 
   1   1  21      201.11      139.35     18.01 o 
   2   1  21        3.42       15.29     10.66 o 
   3   1  21      731.99      772.58     41.26 o 
 -10   2  21        2.50       26.43     16.30 o 
  -9   2  21      410.83      422.29     41.46 o 
  -8   2  21     1151.63     1101.48     62.94 o 
  -7   2  21      561.99      516.78     41.23 o 
  -6   2  21      501.00      467.42     38.18 o 
  -5   2  21       45.52       83.02     18.02 o 
  -4   2  21      984.14     1011.52     53.17 o 
  -3   2  21        1.08       -6.74     10.41 o 
  -2   2  21      226.47      255.35     23.57 o 
  -1   2  21      149.24      108.88     15.24 o 
   0   2  21       57.65       44.47     12.28 o 
   1   2  21      443.87      468.68     30.58 o 
   2   2  21     1882.94     1837.79     60.27 o 
   3   2  21      270.04      347.60     28.47 o 
 -10   3  21       22.19       44.34     18.47 o 
  -9   3  21      474.19      561.36     47.05 o 
  -8   3  21        1.67        7.14     11.43 o 
  -7   3  21        5.72      -12.22     12.48 o 
  -6   3  21       28.24       21.62     10.53 o 
  -5   3  21      557.29      585.44     41.83 o 
  -4   3  21      107.24      128.28     19.72 o 
  -3   3  21      420.06      390.26     32.42 o 
  -2   3  21      173.63      173.26     20.25 o 
  -1   3  21     1289.52     1294.61     48.12 o 
   0   3  21       61.46       74.29     20.62 o 
   1   3  21     1030.23      972.94     50.06 o 
   2   3  21       61.37       76.63     18.26 o 
   3   3  21      486.28      520.93     43.67 o 
  -9   4  21      311.25      355.14     60.60 o 
  -8   4  21      615.20      651.02     48.08 o 
  -7   4  21        0.96      -21.79     14.52 o 
  -6   4  21       36.14       20.66      9.85 o 
  -5   4  21        9.37       24.48     11.88 o 
  -4   4  21       36.99       33.32     27.35 o 
  -3   4  21       10.57       23.45     10.79 o 
  -2   4  21     1410.65     1473.41     54.93 o 
  -1   4  21     2165.67     2167.27    155.40 o 
   0   4  21       32.18       27.18     13.74 o 
   1   4  21     1024.45     1044.60     59.35 o 
   2   4  21      888.07      935.16     56.79 o 
   3   4  21       28.17       26.27     14.97 o 
  -9   5  21       13.99       -0.46     12.33 o 
  -8   5  21        0.08       11.62     12.73 o 
  -7   5  21      167.95      135.45     36.67 o 
  -6   5  21       85.31       59.75     23.91 o 
  -5   5  21      127.10      123.58     31.19 o 
  -4   5  21      146.81      177.64     36.66 o 
  -3   5  21      793.54      807.69     74.72 o 
  -2   5  21      121.80       81.28     46.17 o 
  -1   5  21        0.69       34.63     19.84 o 
   0   5  21      214.00      208.27     28.81 o 
   1   5  21       50.11       86.90     19.97 o 
   2   5  21        8.90       -3.87     16.81 o 
  -9   6  21      645.08      664.08     79.87 o 
  -8   6  21       10.73       21.49     23.61 o 
  -7   6  21      326.41      296.16     50.02 o 
  -6   6  21      231.01      203.41     41.73 o 
  -5   6  21       22.52       -1.96     20.36 o 
  -4   6  21        1.03        6.55     15.26 o 
  -3   6  21      612.35      582.11     65.60 o 
  -2   6  21       63.80       60.21     31.43 o 
  -1   6  21     1160.25     1140.40     71.57 o 
   0   6  21     3059.55     3175.22    103.06 o 
   1   6  21      191.33      221.50     45.50 o 
   2   6  21       50.12       52.45     17.17 o 
  -8   7  21       75.09       40.94     26.84 o 
  -7   7  21       46.86       45.23     24.25 o 
  -6   7  21      241.64      249.81     44.51 o 
  -5   7  21      358.47      406.24     57.56 o 
  -4   7  21      337.36      396.25     55.29 o 
  -3   7  21       35.61       36.41     25.14 o 
  -2   7  21       72.69       82.83     22.68 o 
  -1   7  21     2572.61     2600.18    146.48 o 
   0   7  21        2.54      120.29     28.98 o 
   1   7  21     1613.13     1621.37     75.17 o 
   2   7  21        8.65        7.28     17.57 o 
  -8   8  21        3.01        2.09     20.30 o 
  -7   8  21       10.94       21.58     19.53 o 
  -6   8  21      164.33      148.99     37.71 o 
  -5   8  21        8.49       25.23     24.84 o 
  -4   8  21      114.54      132.93     34.06 o 
  -3   8  21        1.87       -5.80     15.32 o 
  -2   8  21       76.01       80.11     69.18 o 
  -1   8  21      418.70      442.88     48.00 o 
   0   8  21     2289.21     2274.51    105.44 o 
   1   8  21      569.34      614.19     47.95 o 
  -7   9  21      171.50      214.44     46.12 o 
  -6   9  21       51.20       17.97     19.24 o 
  -5   9  21      581.97      673.57     75.23 o 
  -4   9  21      104.70       84.82     30.36 o 
  -3   9  21      111.38      275.28     50.92 o 
  -2   9  21      997.54     1047.47     71.38 o 
  -1   9  21     1095.78     1111.58     73.49 o 
   0   9  21       41.45       79.33     24.52 o 
  -6  10  21       35.52       23.86     25.34 o 
  -5  10  21        6.47        3.70     19.37 o 
  -4  10  21       57.18       39.75     24.58 o 
  -3  10  21        0.76       18.22     18.47 o 
  -2  10  21       14.26       26.18     20.69 o 
  -1  10  21      298.07      298.04     39.11 o 
  -4  11  21      643.56      661.57     77.14 o 
  -3  11  21     1759.76     1927.49    127.35 o 
  -9   0  22       15.45       17.13     17.02 o 
  -8   0  22       38.68       -6.08     22.11 o 
  -7   0  22      140.68      162.85     34.01 o 
  -6   0  22      810.54      907.77     77.92 o 
  -5   0  22      927.58     1007.68     79.51 o 
  -4   0  22      157.97      150.70     30.85 o 
  -3   0  22       11.97       16.08     16.61 o 
  -2   0  22      245.57      430.95     48.74 o 
  -1   0  22      380.94      395.98     39.85 o 
   0   0  22        1.03      270.62     82.65 o 
   1   0  22        0.23      -13.78     15.35 o 
   2   0  22     2016.00     2137.23     94.66 o 
  -9   1  22        1.78      -14.48     12.81 o 
  -8   1  22       21.05       11.19     18.78 o 
  -7   1  22      298.51      338.70     34.87 o 
  -6   1  22     2850.38     2886.95     95.84 o 
  -5   1  22      332.68      312.45     31.67 o 
  -4   1  22      348.70      309.35     30.38 o 
  -3   1  22     1823.72     1769.67     70.47 o 
  -2   1  22      184.58      266.02     26.48 o 
  -1   1  22       72.21       60.36     12.73 o 
   0   1  22       65.23       42.49     16.76 o 
   1   1  22       23.33        1.60     13.64 o 
   2   1  22       97.40       88.67     16.08 o 
  -9   2  22       25.78       41.27     16.69 o 
  -8   2  22       29.27       42.51     15.00 o 
  -7   2  22       40.89       57.95     17.51 o 
  -6   2  22       38.84       18.58     13.20 o 
  -5   2  22        0.35        1.57     10.46 o 
  -4   2  22      269.43      287.57     56.64 o 
  -3   2  22      576.67      548.69     40.16 o 
  -2   2  22      693.74      712.12     40.82 o 
  -1   2  22     1093.83     1058.35     45.08 o 
   0   2  22       84.53       87.83     14.80 o 
   1   2  22      140.58       95.60     15.58 o 
   2   2  22      260.93      278.42     32.46 o 
  -9   3  22        4.21       11.42     26.53 o 
  -8   3  22        3.99      -20.09     15.49 o 
  -7   3  22       37.43       45.26     15.12 o 
  -6   3  22      179.56      196.37     25.64 o 
  -5   3  22     2430.30     2317.03     84.48 o 
  -4   3  22     1551.85     1632.65     68.02 o 
  -3   3  22       38.10       51.74     16.09 o 
  -2   3  22        7.77       -6.90     11.17 o 
  -1   3  22       96.43      101.18     19.59 o 
   0   3  22        0.31       31.10     16.19 o 
   1   3  22      231.92      233.99     29.92 o 
   2   3  22      362.14      305.84     33.87 o 
  -8   4  22        8.64       18.17     30.00 o 
  -7   4  22        1.63        0.54     11.02 o 
  -6   4  22     1269.83     1219.35     62.03 o 
  -5   4  22      154.82      188.08     40.29 o 
  -4   4  22      929.54      990.51     82.55 o 
  -3   4  22     2066.77     2082.57    117.97 o 
  -2   4  22      163.54      140.66     55.65 o 
  -1   4  22       83.61       21.51     20.05 o 
   0   4  22     2080.55     2094.20     83.93 o 
   1   4  22     1020.88     1018.20     91.00 o 
   2   4  22       27.73       30.30     17.34 o 
  -8   5  22       99.89      112.98     36.81 o 
  -7   5  22      165.03      133.05     34.95 o 
  -6   5  22       91.68      101.23     31.21 o 
  -5   5  22     1923.54     2002.41    122.25 o 
  -4   5  22      484.04      572.00     65.47 o 
  -3   5  22      277.57      329.16     50.02 o 
  -2   5  22     1166.12     1152.28     80.20 o 
  -1   5  22      749.36      650.72     61.79 o 
   0   5  22      289.99      417.60     39.64 o 
   1   5  22     1007.40     1082.49     66.44 o 
  -8   6  22       16.13      -32.84     27.56 o 
  -7   6  22       38.39       44.03     22.15 o 
  -6   6  22     1013.50     1018.27     91.84 o 
  -5   6  22      110.79      129.58     37.04 o 
  -4   6  22      661.87      662.30     71.00 o 
  -3   6  22      772.02      785.10     76.75 o 
  -2   6  22        0.11       15.21     22.30 o 
  -1   6  22       30.75       35.90     22.17 o 
   0   6  22     1658.77     1821.86     81.02 o 
   1   6  22     1282.92     1457.33     73.17 o 
  -7   7  22       36.89       33.18     19.97 o 
  -6   7  22       14.14       27.48     22.04 o 
  -5   7  22       83.63       94.47     31.10 o 
  -4   7  22      161.61      168.28     39.37 o 
  -3   7  22      664.86      762.86     76.85 o 
  -2   7  22      166.61      166.67     29.66 o 
  -1   7  22       49.28       25.40     17.04 o 
   0   7  22      113.86       97.62     28.35 o 
  -6   8  22        3.01      -18.15     25.78 o 
  -5   8  22        3.97       -4.30     19.36 o 
  -4   8  22       52.73       81.38     28.07 o 
  -3   8  22       21.28       47.59     28.43 o 
  -2   8  22       20.80        1.63     15.62 o 
  -1   8  22       20.24       -5.44     13.52 o 
  -5   9  22      106.22      142.60     38.14 o 
  -4   9  22       70.38       95.16     32.87 o 
  -3   9  22       48.64       15.65     15.46 o 
  -2   9  22        9.82       11.58     18.05 o 
  -8   1  23       45.66        0.81     13.44 o 
  -7   1  23       95.87       74.60     16.84 o 
  -6   1  23      608.25      655.71     47.63 o 
  -5   1  23       35.77       39.44     37.08 o 
  -4   1  23      522.80      522.54     40.63 o 
  -3   1  23       48.28       45.06     15.46 o 
  -2   1  23       83.36       85.68     16.72 o 
  -1   1  23      163.27      189.55     20.65 o 
   0   1  23       71.04       63.65     14.61 o 
   1   1  23        1.36       -7.46     11.92 o 
  -8   2  23       15.89       -3.86     13.32 o 
  -7   2  23      122.48      114.62     21.47 o 
  -6   2  23       37.67       25.21     13.31 o 
  -5   2  23     1248.81     1250.06     62.57 o 
  -4   2  23       20.64       29.06     13.25 o 
  -3   2  23      777.65      772.86     47.21 o 
  -2   2  23      189.24      208.06     23.43 o 
  -1   2  23      631.78      619.43     38.06 o 
   0   2  23        0.29       -5.97     15.96 o 
  -8   3  23        0.50      -15.04     14.78 o 
  -7   3  23      327.83      315.57     33.56 o 
  -6   3  23      740.73      729.83     49.35 o 
  -5   3  23        1.41        3.90     10.96 o 
  -4   3  23      420.01      376.77     53.64 o 
  -3   3  23       52.57       -4.44     19.65 o 
  -2   3  23      316.77      266.01     35.28 o 
  -1   3  23      298.09      294.32     33.80 o 
   0   3  23      893.33      984.69     59.10 o 
  -7   4  23       73.57       74.91     27.30 o 
  -6   4  23       80.42       79.84     30.19 o 
  -5   4  23      246.36      242.74     44.34 o 
  -4   4  23        1.37       19.72     20.61 o 
  -3   4  23        0.26      -17.40     24.55 o 
  -2   4  23      184.77      127.35     52.75 o 
  -1   4  23     1215.26     1176.49     74.54 o 
   0   4  23       78.62      137.55     31.10 o 
  -7   5  23       87.48       81.41     29.46 o 
  -6   5  23      422.58      391.20     58.04 o 
  -5   5  23      272.37      322.32     52.33 o 
  -4   5  23      436.95      391.66     55.63 o 
  -3   5  23      259.13      184.58     35.52 o 
  -2   5  23       57.12       45.97     36.62 o 
  -1   5  23      151.12      143.54     27.58 o 
  -6   6  23      314.66      286.83     51.50 o 
  -5   6  23      109.31       96.56     32.13 o 
  -4   6  23       25.38       14.82     22.43 o 
  -3   6  23      989.63      930.90     84.14 o 
  -2   6  23      694.77      609.25    118.65 o 
  -1   6  23       77.93       43.34     58.22 o 
  -5   7  23      484.42      491.72     66.99 o 
  -4   7  23      640.83      664.50     73.73 o 
  -3   7  23        7.44       45.58     25.66 o 
  -2   7  23      888.37      768.73     62.59 o 
  -6   0  24       11.59       56.18     26.29 o 
  -5   0  24     5499.93     5389.52    186.94 o 
  -4   0  24     2843.60     2728.24    131.75 o 
  -3   0  24        8.59        2.72     13.40 o 
  -2   0  24     1243.30     1226.45     85.33 o 
  -1   0  24     1322.34     1256.64     73.64 o 
  -6   1  24     1265.96     1304.44     67.64 o 
  -5   1  24      545.19      596.57     45.32 o 
  -4   1  24      533.15      574.95     44.09 o 
  -3   1  24       22.81        6.26     10.98 o 
  -2   1  24      196.93      165.90     24.48 o 
  -1   1  24       88.80       98.81     16.82 o 
  -6   2  24      356.03      366.66     36.71 o 
  -5   2  24     1415.66     1353.15     66.49 o 
  -4   2  24     1122.17     1018.71     85.50 o 
  -3   2  24      637.55      618.11     65.21 o 
  -2   2  24      509.98      552.29     59.40 o 
  -6   3  24       53.19       66.50     29.03 o 
  -5   3  24       31.06       58.20     27.76 o 
  -4   3  24      266.16      314.64     49.80 o 
  -3   3  24        6.48        6.81     15.10 o 
  -2   3  24      327.49      385.84     70.13 o 
  -5   4  24       27.59       43.10     24.63 o 
  -4   4  24       24.50       32.88     18.21 o 
  -3   4  24     1416.93     1319.94     98.23 o 
                                                 
